# Supplementary material for: Core Data Elements in Acute Myeloid Leukemia: A Unified Medical Language System–Based Semantic Analysis and Experts’ Review
Source: JMIR Med Inform. 2019 Aug 12;7(3):e13554. doi: 10.2196/13554 (PMC6709897; doi:10.2196/13554)
Supplement: Multimedia Appendix 1 [file medinform_v7i3e13554_app1.xlsx]

## Sheet: Tabelle1
			Clinical trial	Official recommendation	Registry	Clinical trial	Routine documentation		Clinical trial	Registry	Routine documentation
	UMLS Concept Code (M: Missing UMLS code)	Frequency	ODMjoin - AMLSG 21-13.xml	ODMjoin - Döhner et al - international standard.xml	ODMjoin - EBMT.xml	ODMjoin - HOVON 132.xml	ODMjoin - Knappschaft Bochum Langendreer.xml	ODMjoin - ONDIS - german_quality_management.xml	ODMjoin - Pazopanib.xml	ODMjoin - SAL Dresden.xml	ODMjoin - UK Münster Routine documentation.xml	Similarity Score	All Item questions			1. Item ODMFile	1. Item Question	1. Item Type	1. Item DataType	1. Item MU		2. Item ODMFile	2. Item Question	2. Item Type	2. Item DataType	2. Item MU		3. Item ODMFile	3. Item Question	3. Item Type	3. Item DataType	3. Item MU		4. Item ODMFile	4. Item Question	4. Item Type	4. Item DataType	4. Item MU		5. Item ODMFile	5. Item Question	5. Item Type	5. Item DataType	5. Item MU		6. Item ODMFile	6. Item Question	6. Item Type	6. Item DataType
	Pre-coordinated Concepts
1	C1704632	42	1	1	7	15	6	0	7	2	3	0.4005213931619319	Cancer remission by therapy beginning (to be completed from 2nd therapy) + Remission status: + Remission Status + Remission Status + Response Evaluation + Response Evaluation + Response Evaluation + Response second primary malignancy + Patient in CR(i) + Remission status + Remission status + Was CR(i) achieved after off protocol treatment + Remission status + Remission status + Response / remissi…	42	0.0128637	ODMjoin - SAL Dresden.xml	Cancer remission by therapy beginning (to be completed from 2nd therapy)	ItemGroup	Complex Item	Null		ODMjoin - SAL Dresden.xml	Remission status:	ItemDef	text	Null		ODMjoin - HOVON 132.xml	Remission Status	ItemGroup	Complex Item	Null		ODMjoin - HOVON 132.xml	Remission Status	ItemGroup	Complex Item	Null		ODMjoin - HOVON 132.xml	Response Evaluation	ItemGroup	Complex Item	Null		ODMjoin - HOVON 132.xml	Response Evaluation	ItemGroup	Complex Item
2	[C2348792, C1276413]	36	9	0	0	17	0	0	10	0	0	0.40422233422507126	Form Relation + Form Relation + Type of report + Diagnosed during study phase + Type of report + Form related to + Hematological Evaluation at + Bone marrow evaluation related to period + Period of treatment/last given treatment at time of conception + Last treatment + Form related to administration + Form related to + Form Relation + Form related to + Form related to induction cycle + Form relat…	78	0.0238897	ODMjoin - HOVON 132.xml	Form Relation	ItemGroup	Complex Item	Null		ODMjoin - HOVON 132.xml	Form Relation	ItemGroup	Complex Item	Null		ODMjoin - HOVON 132.xml	Type of report	ItemDef	integer	Null		ODMjoin - HOVON 132.xml	Diagnosed during study phase	ItemDef	integer	Null		ODMjoin - HOVON 132.xml	Type of report	ItemDef	integer	Null		ODMjoin - HOVON 132.xml	Form related to	ItemDef	integer
3	C3179010	35	16	0	0	19	0	0	0	0	0	0.5773879120275572	Has Induction cycle been given (either partially or completely) + Has Induction cycle been given (either partially or completely) + induction cycle I + induction cycle II + post induction cycle III + induction cycle I + induction cycle II + induction cycle I + induction cycle II + post induction cycle III + post induction cycle III + induction cycle I + induction cycle II + induction cycle II + i…	113	0.0346095	ODMjoin - HOVON 132.xml	Has Induction cycle been given (either partially or completely)	ItemDef	boolean	Null		ODMjoin - HOVON 132.xml	Has Induction cycle been given (either partially or completely)	ItemDef	boolean	Null		ODMjoin - HOVON 132.xml	induction cycle I	CodeListItem: Diagnosed during study pase	boolean	Null		ODMjoin - HOVON 132.xml	induction cycle II	CodeListItem: Diagnosed during study pase	boolean	Null		ODMjoin - HOVON 132.xml	post induction cycle III	CodeListItem: Diagnosed during study pase	boolean	Null		ODMjoin - HOVON 132.xml	induction cycle I	CodeListItem: Form related to	boolean
4	C0677874	33	1	2	6	10	3	1	6	4	0	0.31856137396484474	CR by acute promyelocytic leukemia (leukocytes >=1,0 GPt/l ; platelets >=100 GPt/l): + CR by acute promyelocytic leukemia: + CR by acute promyelocytic leukemia, hematological + CR by acute promyelocytic leukemia, molecular + CR + CR + CR + CR + yes, CR* + CR + CR + CR + CR + CR + CR + Studienabbruch: Komplette Remission (CR) + Tod: Komplette Remission (CR) + Komplette Remission (CR) + Komplette R…	146	0.0447167	ODMjoin - SAL Dresden.xml	CR by acute promyelocytic leukemia (leukocytes >=1,0 GPt/l ; platelets >=100 GPt/l):	ItemDef	text	Null		ODMjoin - SAL Dresden.xml	CR by acute promyelocytic leukemia:	ItemDef	integer	Null		ODMjoin - SAL Dresden.xml	CR by acute promyelocytic leukemia, hematological	CodeListItem: therapy outcome	boolean	Null		ODMjoin - SAL Dresden.xml	CR by acute promyelocytic leukemia, molecular	CodeListItem: therapy outcome	boolean	Null		ODMjoin - HOVON 132.xml	CR	CodeListItem: Response	boolean	Null		ODMjoin - HOVON 132.xml	CR	CodeListItem: Patient in CR(i)	boolean
5	C3179017	32	32	0	0	0	0	0	0	0	0	0.8111791293307824	Consolidation therapy I administered + Consolidation therapy II administered + Consolidation therapy III administered + Consolidation therapy IV administered + Consolidation I + Consolidation II + Consolidation III + Consolidation IV + Consolidation I + Consolidation II + Consolidation III + Consolidation IV + Consolid. I + Consolid. II + Consolid. III + Consolid. IV + Consolid. I + Consolid. II …	178	0.0545176	ODMjoin - AMLSG 21-13.xml	Consolidation therapy I administered	ItemDef	boolean	Null		ODMjoin - AMLSG 21-13.xml	Consolidation therapy II administered	ItemDef	boolean	Null		ODMjoin - AMLSG 21-13.xml	Consolidation therapy III administered	ItemDef	boolean	Null		ODMjoin - AMLSG 21-13.xml	Consolidation therapy IV administered	ItemDef	boolean	Null		ODMjoin - AMLSG 21-13.xml	Consolidation I	CodeListItem: Point in time	boolean	Null		ODMjoin - AMLSG 21-13.xml	Consolidation II	CodeListItem: Point in time	boolean
6	C0035020	32	1	1	9	5	0	0	7	9	0	0.2828524896097746	Recurrence + Recurrence since last documentation? + Recurrence number: + Recurrence by acute promyelocytic leukemia: + recurrence; hematological + recurrence; molecular + Recurrence by acute promyelocytic leukemia, hematological + Recurrence by acute promyelocytic leukemia, molecular + recurrence + relapse after initial CR + Relapse + Relapse + early relapse/progression/death + Relapse + relapse …	210	0.0643185	ODMjoin - SAL Dresden.xml	Recurrence	ItemGroup	Complex Item	Null		ODMjoin - SAL Dresden.xml	Recurrence since last documentation?	ItemDef	boolean	Null		ODMjoin - SAL Dresden.xml	Recurrence number:	ItemDef	integer	Null		ODMjoin - SAL Dresden.xml	Recurrence by acute promyelocytic leukemia:	ItemDef	integer	Null		ODMjoin - SAL Dresden.xml	recurrence; hematological	CodeListItem: complete remission	boolean	Null		ODMjoin - SAL Dresden.xml	recurrence; molecular	CodeListItem: complete remission	boolean
7	C2348585	31	1	0	4	1	3	1	16	5	0	0.6949517879346769	Patient ID: + Patient ID: + Patient ID: + Patient ID: + Patient ID: + Patient study number + Patient ID + Patientennummer (derived) + Patientennummer (derived) + Patientennummer (derived) + Patientennummer (derived) + Patientennummer (derived) + Patientennummer (derived) + Patientennummer (derived) + Patientennummer (derived) + Patientennummer (derived) + Patientennummer (derived) + Patientennumm…	241	0.0738132	ODMjoin - SAL Dresden.xml	Patient ID:	ItemDef	integer	Null		ODMjoin - SAL Dresden.xml	Patient ID:	ItemDef	integer	Null		ODMjoin - SAL Dresden.xml	Patient ID:	ItemDef	integer	Null		ODMjoin - SAL Dresden.xml	Patient ID:	ItemDef	integer	Null		ODMjoin - SAL Dresden.xml	Patient ID:	ItemDef	integer	Null		ODMjoin - HOVON 132.xml	Patient study number	ItemDef	integer
8	C0421451	28	0	1	2	4	13	1	1	5	1	0.5231466673739024	Date of birth: + Date of birth: + Date of birth: + Date of birth: + Date of birth: + Date of birth + Date of birth + Date of Birth + Patient date of birth + 3. age at least 18 years + Date of birth + Patient date of birth + Date of birth + Patient date of birth + Date of birth + Date of birth + Date of birth + Date of birth + Date of birth + Date of birth + Date of birth + Age + Date of birth + A…	269	0.082389	ODMjoin - SAL Dresden.xml	Date of birth:	ItemDef	date	Null		ODMjoin - SAL Dresden.xml	Date of birth:	ItemDef	date	Null		ODMjoin - SAL Dresden.xml	Date of birth:	ItemDef	date	Null		ODMjoin - SAL Dresden.xml	Date of birth:	ItemDef	date	Null		ODMjoin - SAL Dresden.xml	Date of birth:	ItemDef	date	Null		ODMjoin - HOVON 132.xml	Date of birth	ItemDef	date
10	C0011900	27	9	0	4	2	7	2	1	0	2	0.5353031711040753	Diagnosis + AML or MDS diagnosis (see protocol appendix A1-3) + Diagnosis + Initial Diagnosis + Diagnosis + Diagnosis + Diagnostic + Diagnostic + Diagnostic + Diagnostic + Diagnostic + Erstdiagnose + Diagnosis + Diagnosis + Diagnose + Diagnosis + Disease + Initial Diagnosis + Primary disease diagnosis + Diagnosis + Diagnosis + Diagnosis + Diagnosis + Diagnosis + Diagnosis + Type of Disease + Spec…	296	0.0906585	ODMjoin - HOVON 132.xml	Diagnosis	ItemGroup	Complex Item	Null		ODMjoin - HOVON 132.xml	AML or MDS diagnosis (see protocol appendix A1-3)	ItemDef	text	Null		ODMjoin - AMLSG 21-13.xml	Diagnosis	ItemGroup	Complex Item	Null		ODMjoin - AMLSG 21-13.xml	Initial Diagnosis	ItemDef	text	Null		ODMjoin - AMLSG 21-13.xml	Diagnosis	ItemDef	text	Null		ODMjoin - AMLSG 21-13.xml	Diagnosis	ItemDef	text
11	C0087111	24	5	0	5	7	1	0	1	4	1	0.32338965285195503	Number of therapies since the last visit (Chemotherapy, immunotherapies, small molecules, transplants): + outside of a study; curative + outside of a study; palliative + after end of treatment + Treatment + Treatment + Administration Of Treatment + Treatment given + Did patient start protocol treatment + before start protocol treatment + before start protocol treatment + Cycle + Initial Therapy +…	320	0.0980092	ODMjoin - SAL Dresden.xml	Number of therapies since the last visit (Chemotherapy, immunotherapies, small molecules, transplants):	ItemDef	integer	Null		ODMjoin - SAL Dresden.xml	outside of a study; curative	CodeListItem: Chemotherapy	boolean	Null		ODMjoin - SAL Dresden.xml	outside of a study; palliative	CodeListItem: Chemotherapy	boolean	Null		ODMjoin - SAL Dresden.xml	after end of treatment	CodeListItem: SpecimenCollectedTime	boolean	Null		ODMjoin - HOVON 132.xml	Treatment	ItemGroup	Complex Item	Null		ODMjoin - HOVON 132.xml	Treatment	ItemGroup	Complex Item
12	M	20	1	2	0	17	0	0	0	0	0	0.38128779308038396	General classification + resolved completely + resolved to baseline + resolved with sequelae + ongoing (pending) + ongoing with higher CTCAE grade + ongoing (closed) + death + 1-antigen-mismatched related donor + 2-or more-antigen mismatched related donor (haplo-identical) + matched unrelated donor# + mismatched unrelated donor## + 1-antigen-mismatched related donor + 2-or more-antigen mismatched…	340	0.104135	ODMjoin - HOVON 132.xml	General classification	ItemDef	integer	Null		ODMjoin - HOVON 132.xml	resolved completely	CodeListItem: AE Outcome	boolean	Null		ODMjoin - HOVON 132.xml	resolved to baseline	CodeListItem: AE Outcome	boolean	Null		ODMjoin - HOVON 132.xml	resolved with sequelae	CodeListItem: AE Outcome	boolean	Null		ODMjoin - HOVON 132.xml	ongoing (pending)	CodeListItem: AE Outcome	boolean	Null		ODMjoin - HOVON 132.xml	ongoing with higher CTCAE grade	CodeListItem: AE Outcome	boolean
13	C1520224	19	3	2	3	5	0	0	4	1	1	0.24230682367705883	ECOG-Status: + Patient status + Patient Characteristics At Start Cylce + WHO performance status + patientÔÇÖs condition + patientÔÇÖs condition + General condition (WHO/ECOG) + General Condition (WHO / ECOG) + General Condition (WHO / ECOG) + Krankheitsstatus + ECOG-Status + ECOG-Status: nd + 4. eastern cooperative oncology group (ecog) performance status of Ôëñ3 + ECOG + Last disease and patient…	359	0.109954	ODMjoin - SAL Dresden.xml	ECOG-Status:	ItemDef	integer	Null		ODMjoin - HOVON 132.xml	Patient status	ItemGroup	Complex Item	Null		ODMjoin - HOVON 132.xml	Patient Characteristics At Start Cylce	ItemGroup	Complex Item	Null		ODMjoin - HOVON 132.xml	WHO performance status	ItemDef	integer	Null		ODMjoin - HOVON 132.xml	patientÔÇÖs condition	CodeListItem: Tissue typing none	boolean	Null		ODMjoin - HOVON 132.xml	patientÔÇÖs condition	CodeListItem: Donor available	boolean
14	C0011065	18	1	0	2	8	1	0	5	1	0	0.3264692071072214	Patient dead + dead + death + death + dead + dead + dead + dead + dead + Death + Tod + Krankheitsstatus: Patient verstorben + Studienabbruch: Tod + Tod + Tod + Dead + Death + Death	377	0.115467	ODMjoin - SAL Dresden.xml	Patient dead	CodeListItem: therapy outcome	boolean	Null		ODMjoin - HOVON 132.xml	dead	CodeListItem: Survival status	boolean	Null		ODMjoin - HOVON 132.xml	death	CodeListItem: Survival status	boolean	Null		ODMjoin - HOVON 132.xml	death	CodeListItem: Off protocol reason	boolean	Null		ODMjoin - HOVON 132.xml	dead	CodeListItem: Vital Status	boolean	Null		ODMjoin - HOVON 132.xml	dead	CodeListItem: Vital Status	boolean
15	C3538993	18	1	1	0	9	0	0	4	3	0	0.3786875650141066	CRi (Leukocytes <1,0 GPt/l): + CRi/ CRp: + CRi + CRi + CRi + CRi + yes, CRi* + CRi + CRi + CRi + CRi + CRi + CRi + Studienabbruch: Komplette Remission (CRi) + Tod: Komplette Remission (CRi) + Komplette Remission: unvollständige Erholung (CRi) + Komplette Remission mit unvollständiger Erholung der Granulozyten (CRi) + CR with incomplete recovery (CRi)	395	0.12098	ODMjoin - SAL Dresden.xml	CRi (Leukocytes <1,0 GPt/l):	ItemDef	boolean	Null		ODMjoin - SAL Dresden.xml	CRi/ CRp:	ItemDef	boolean	Null		ODMjoin - SAL Dresden.xml	CRi	CodeListItem: therapy outcome	boolean	Null		ODMjoin - HOVON 132.xml	CRi	CodeListItem: Patient in CR(i)	boolean	Null		ODMjoin - HOVON 132.xml	CRi	CodeListItem: Remission status	boolean	Null		ODMjoin - HOVON 132.xml	CRi	CodeListItem: Remission status	boolean
16	C0009488	17	0	1	0	3	2	0	6	1	4	0.3625300446527782	Comorbidity + Baseline Concomitant Diseases + Concurrent severe and/or uncontrolled medical condition (e.g. uncontrolled diabetes, infection, hypertension, pulmonary disease etcetera) + Disease nr + Vor- Begleiterkrankungen + Vor- Begleiterkrankung: RQG + Vor- Begleiterkrankung: Vorhanden + Vor- Begleiterkrankung: Nummer + Vor- Begleiterkrankung: Erkrankung + Vor- Begleiterkrankung: Andauernd + C…	412	0.126187	ODMjoin - SAL Dresden.xml	Comorbidity	ItemGroup	Complex Item	Null		ODMjoin - HOVON 132.xml	Baseline Concomitant Diseases	ItemGroup	Complex Item	Null		ODMjoin - HOVON 132.xml	Concurrent severe and/or uncontrolled medical condition (e.g. uncontrolled diabetes, infection, hypertension, pulmonary disease etcetera)	ItemDef	boolean	Null		ODMjoin - HOVON 132.xml	Disease nr	ItemDef	integer	Null		ODMjoin - Pazopanib.xml	Vor- Begleiterkrankungen	ItemGroup	Complex Item	Null		ODMjoin - Pazopanib.xml	Vor- Begleiterkrankung: RQG	ItemGroup	Complex Item
17	C0877248	16	7	0	0	2	0	0	7	0	0	0.3160565864530781	Adverse Event + AE nr + ADVERSE EVENTS + Adverse Event + Events + Did any Adverse events occure during time from signed informed consent to the start of Induction I? If yes specify on Adverse Events form + Did any Adverse Event occur last month? + Did any Adverse Events occur? If Yes, please document on CRF Adverse Event (7) + Description of Adverse Event + Adverse Event + Pazopanib end: adverse …	428	0.131087	ODMjoin - HOVON 132.xml	Adverse Event	ItemGroup	Complex Item	Null		ODMjoin - HOVON 132.xml	AE nr	ItemDef	float	Null		ODMjoin - AMLSG 21-13.xml	ADVERSE EVENTS	ItemGroup	Complex Item	Null		ODMjoin - AMLSG 21-13.xml	Adverse Event	ItemGroup	Complex Item	Null		ODMjoin - AMLSG 21-13.xml	Events	ItemGroup	Complex Item	Null		ODMjoin - AMLSG 21-13.xml	Did any Adverse events occure during time from signed informed consent to the start of Induction I? If yes specify on Adverse Events form	ItemDef	boolean
18	C0006826	16	1	0	3	5	0	1	0	5	1	0.3845691730630876	Previous tumor disease in history? + When yes, what type of tumor? + Preexisting solid tumor (chemotherapy required): + secondary malignancy + first diagnosis + Concurrent history of active malignancy in two past years prior to diagnosis (except for basal and squamous cell carcinoma of the skin and in situ carcinoma of the cervix) + Second primary malignancy + Second malignancy (not previously re…	444	0.135988	ODMjoin - SAL Dresden.xml	Previous tumor disease in history?	ItemDef	boolean	Null		ODMjoin - SAL Dresden.xml	When yes, what type of tumor?	ItemDef	text	Null		ODMjoin - SAL Dresden.xml	Preexisting solid tumor (chemotherapy required):	ItemDef	integer	Null		ODMjoin - SAL Dresden.xml	secondary malignancy	CodeListItem: therapy; delayed effect	boolean	Null		ODMjoin - SAL Dresden.xml	first diagnosis	CodeListItem: SpecimenCollectedTime	boolean	Null		ODMjoin - HOVON 132.xml	Concurrent history of active malignancy in two past years prior to diagnosis (except for basal and squamous cell carcinoma of the skin and in situ carcinoma of the cervix)	ItemDef	boolean
19	C0481504	16	8	0	0	8	0	0	0	0	0	0.5271037851037856	maintenance (1-6)* + maintenance (1-6) + maintenance 1 + maintenance 4 + maintenance 2 + maintenance 5 + maintenance 6 + maintenance 3 + Maintenance + Maintenance therapy administered + Maintenance + Maintenance + Maintenance + Maintenance + Maintenance + Maintenance	460	0.140888	ODMjoin - HOVON 132.xml	maintenance (1-6)*	CodeListItem: Diagnosed during study pase	boolean	Null		ODMjoin - HOVON 132.xml	maintenance (1-6)	CodeListItem: Period of treatment/last given treatment at time of conception	boolean	Null		ODMjoin - HOVON 132.xml	maintenance 1	CodeListItem: Form related to	boolean	Null		ODMjoin - HOVON 132.xml	maintenance 4	CodeListItem: Form related to	boolean	Null		ODMjoin - HOVON 132.xml	maintenance 2	CodeListItem: Form related to	boolean	Null		ODMjoin - HOVON 132.xml	maintenance 5	CodeListItem: Form related to	boolean
20	C0472699	16	0	0	3	5	4	0	0	2	2	0.3187268773652676	Transplantation + Stem cell transplantation type: + Transplant + Transplant + If a donor was available, but no allo-SCT was done give reason + autoHSCT + autoHSCT + Transplant + HSCT type + Type of HSCT + HSCT + HSCT related cause + Transplant + Date of Transplantation + Date of Transplantation + HSCT type	476	0.145789	ODMjoin - SAL Dresden.xml	Transplantation	ItemGroup	Complex Item	Null		ODMjoin - SAL Dresden.xml	Stem cell transplantation type:	ItemDef	integer	Null		ODMjoin - HOVON 132.xml	Transplant	ItemGroup	Complex Item	Null		ODMjoin - HOVON 132.xml	Transplant	ItemGroup	Complex Item	Null		ODMjoin - HOVON 132.xml	If a donor was available, but no allo-SCT was done give reason	ItemDef	integer	Null		ODMjoin - HOVON 132.xml	autoHSCT	CodeListItem: Last treatment	boolean
21	C0079399	16	1	0	1	3	4	0	1	5	1	0.6350809560809563	Gender: + Gender + Gender: + Gender: + Gender: + Sex + Donor sex + Donor Sex + Gender + Geschlecht + Gender + Sex + Gender + Gender + Gender + Gender	492	0.150689	ODMjoin - SAL Dresden.xml	Gender:	ItemDef	text	Null		ODMjoin - SAL Dresden.xml	Gender	ItemDef	integer	Null		ODMjoin - SAL Dresden.xml	Gender:	ItemDef	text	Null		ODMjoin - SAL Dresden.xml	Gender:	ItemDef	integer	Null		ODMjoin - SAL Dresden.xml	Gender:	ItemDef	integer	Null		ODMjoin - HOVON 132.xml	Sex	ItemDef	text
22	C1335499	16	2	0	1	1	3	0	5	4	0	0.2737883696907539	No CR by by acute promyelocytic leukemia : + Progression / refractory: + Progression / refractory + progress + progressive disease + PD + no CR after Induction (Progressive Disease) + Studienabbruch: Progression + Studienabbruch: Progression + Tod: Progression + Progression + Progression (Studienabbruch, falls schon mehr als 7 Tage Pazopanib eingenommen wurde) + Continuous progression since trans…	508	0.15559	ODMjoin - SAL Dresden.xml	No CR by by acute promyelocytic leukemia :	ItemDef	text	Null		ODMjoin - SAL Dresden.xml	Progression / refractory:	ItemDef	boolean	Null		ODMjoin - SAL Dresden.xml	Progression / refractory	CodeListItem: therapy outcome	boolean	Null		ODMjoin - SAL Dresden.xml	progress	CodeListItem: SpecimenCollectedTime	boolean	Null		ODMjoin - HOVON 132.xml	progressive disease	CodeListItem: Response	boolean	Null		ODMjoin - AMLSG 21-13.xml	PD	CodeListItem: Response	boolean
23	C1299487	15	0	0	0	0	10	0	0	4	1	0.9282116402116394	Patient name: + Patient name: + Patient name: + Patient name: + Patient name + Patient Name + Patient Name + Patient name + Patient Name + Patient name + Patient name + Patient name + Patient name + Patient name + Patient Name	523	0.160184	ODMjoin - SAL Dresden.xml	Patient name:	ItemDef	text	Null		ODMjoin - SAL Dresden.xml	Patient name:	ItemDef	text	Null		ODMjoin - SAL Dresden.xml	Patient name:	ItemDef	text	Null		ODMjoin - SAL Dresden.xml	Patient name:	ItemDef	text	Null		ODMjoin - UK Münster Routine documentation.xml	Patient name	ItemDef	text	Null		ODMjoin - Knappschaft Bochum Langendreer.xml	Patient Name	ItemDef	text
24	C1868812	15	3	1	1	5	1	0	1	2	1	0.4764507844050182	Extramedullary manifestation? + If yes, please mention the site of extramedullary manifestation. + Extramedullary disease + Extramedullary disease + Extramedullary disease + Extramedullary disease + no + Extramedullary Manifestatation + Extramedullary Manifestatation + no + Anamnesestatus: Extramedullärer Befall + Extramedullary disease + extramedullary + Extramedullary disease + Extramedullary d…	538	0.164778	ODMjoin - SAL Dresden.xml	Extramedullary manifestation?	ItemDef	boolean	Null		ODMjoin - SAL Dresden.xml	If yes, please mention the site of extramedullary manifestation.	ItemDef	text	Null		ODMjoin - HOVON 132.xml	Extramedullary disease	ItemDef	integer	Null		ODMjoin - HOVON 132.xml	Extramedullary disease	ItemDef	integer	Null		ODMjoin - HOVON 132.xml	Extramedullary disease	ItemDef	integer	Null		ODMjoin - HOVON 132.xml	Extramedullary disease	ItemDef	integer
25	C0005910	15	2	0	0	3	6	0	2	1	1	0.5422915814344385	Weight: + Patient weight + Patient weight + Weight + Weight + Weight [kg] + Gewicht + Gewicht: nd + Weight + Weight + Weight + Weight + Weight + Weight + Weight	553	0.169372	ODMjoin - SAL Dresden.xml	Weight:	ItemDef	integer	kg		ODMjoin - HOVON 132.xml	Patient weight	ItemDef	float	kg		ODMjoin - HOVON 132.xml	Patient weight	ItemDef	float	kg		ODMjoin - HOVON 132.xml	Weight	ItemDef	float	kg		ODMjoin - AMLSG 21-13.xml	Weight	ItemDef	integer	kg		ODMjoin - AMLSG 21-13.xml	Weight [kg]	ItemDef	integer
26	C0456882	15	0	0	0	0	0	15	0	0	0	1.0	C4 certainty + C4 certainty + C4 certainty + C4 certainty + C4 certainty + C4 certainty + C4 certainty + C4 certainty + C4 certainty + C4 certainty + C4 certainty + C4 certainty + C4 certainty + C4 certainty + C4 certainty	568	0.173966	ODMjoin - ONDIS - german_quality_management.xml	C4 certainty	CodeListItem: C-factor status	boolean	Null		ODMjoin - ONDIS - german_quality_management.xml	C4 certainty	CodeListItem: C-factor status	boolean	Null		ODMjoin - ONDIS - german_quality_management.xml	C4 certainty	CodeListItem: C-factor status	boolean	Null		ODMjoin - ONDIS - german_quality_management.xml	C4 certainty	CodeListItem: C-factor status	boolean	Null		ODMjoin - ONDIS - german_quality_management.xml	C4 certainty	CodeListItem: C-factor status	boolean	Null		ODMjoin - ONDIS - german_quality_management.xml	C4 certainty	CodeListItem: C-factor status	boolean
27	C0456883	15	0	0	0	0	0	15	0	0	0	1.0	C5 certainty + C5 certainty + C5 certainty + C5 certainty + C5 certainty + C5 certainty + C5 certainty + C5 certainty + C5 certainty + C5 certainty + C5 certainty + C5 certainty + C5 certainty + C5 certainty + C5 certainty	583	0.17856	ODMjoin - ONDIS - german_quality_management.xml	C5 certainty	CodeListItem: C-factor status	boolean	Null		ODMjoin - ONDIS - german_quality_management.xml	C5 certainty	CodeListItem: C-factor status	boolean	Null		ODMjoin - ONDIS - german_quality_management.xml	C5 certainty	CodeListItem: C-factor status	boolean	Null		ODMjoin - ONDIS - german_quality_management.xml	C5 certainty	CodeListItem: C-factor status	boolean	Null		ODMjoin - ONDIS - german_quality_management.xml	C5 certainty	CodeListItem: C-factor status	boolean	Null		ODMjoin - ONDIS - german_quality_management.xml	C5 certainty	CodeListItem: C-factor status	boolean
28	C0456880	15	0	0	0	0	0	15	0	0	0	1.0	C2 certainty + C2 certainty + C2 certainty + C2 certainty + C2 certainty + C2 certainty + C2 certainty + C2 certainty + C2 certainty + C2 certainty + C2 certainty + C2 certainty + C2 certainty + C2 certainty + C2 certainty	598	0.183155	ODMjoin - ONDIS - german_quality_management.xml	C2 certainty	CodeListItem: C-factor status	boolean	Null		ODMjoin - ONDIS - german_quality_management.xml	C2 certainty	CodeListItem: C-factor status	boolean	Null		ODMjoin - ONDIS - german_quality_management.xml	C2 certainty	CodeListItem: C-factor status	boolean	Null		ODMjoin - ONDIS - german_quality_management.xml	C2 certainty	CodeListItem: C-factor status	boolean	Null		ODMjoin - ONDIS - german_quality_management.xml	C2 certainty	CodeListItem: C-factor status	boolean	Null		ODMjoin - ONDIS - german_quality_management.xml	C2 certainty	CodeListItem: C-factor status	boolean
29	C0456881	15	0	0	0	0	0	15	0	0	0	1.0	C3 certainty + C3 certainty + C3 certainty + C3 certainty + C3 certainty + C3 certainty + C3 certainty + C3 certainty + C3 certainty + C3 certainty + C3 certainty + C3 certainty + C3 certainty + C3 certainty + C3 certainty	613	0.187749	ODMjoin - ONDIS - german_quality_management.xml	C3 certainty	CodeListItem: C-factor status	boolean	Null		ODMjoin - ONDIS - german_quality_management.xml	C3 certainty	CodeListItem: C-factor status	boolean	Null		ODMjoin - ONDIS - german_quality_management.xml	C3 certainty	CodeListItem: C-factor status	boolean	Null		ODMjoin - ONDIS - german_quality_management.xml	C3 certainty	CodeListItem: C-factor status	boolean	Null		ODMjoin - ONDIS - german_quality_management.xml	C3 certainty	CodeListItem: C-factor status	boolean	Null		ODMjoin - ONDIS - german_quality_management.xml	C3 certainty	CodeListItem: C-factor status	boolean
30	C0456879	15	0	0	0	0	0	15	0	0	0	1.0	C1 certainty + C1 certainty + C1 certainty + C1 certainty + C1 certainty + C1 certainty + C1 certainty + C1 certainty + C1 certainty + C1 certainty + C1 certainty + C1 certainty + C1 certainty + C1 certainty + C1 certainty	628	0.192343	ODMjoin - ONDIS - german_quality_management.xml	C1 certainty	CodeListItem: C-factor status	boolean	Null		ODMjoin - ONDIS - german_quality_management.xml	C1 certainty	CodeListItem: C-factor status	boolean	Null		ODMjoin - ONDIS - german_quality_management.xml	C1 certainty	CodeListItem: C-factor status	boolean	Null		ODMjoin - ONDIS - german_quality_management.xml	C1 certainty	CodeListItem: C-factor status	boolean	Null		ODMjoin - ONDIS - german_quality_management.xml	C1 certainty	CodeListItem: C-factor status	boolean	Null		ODMjoin - ONDIS - german_quality_management.xml	C1 certainty	CodeListItem: C-factor status	boolean
31	C1521726	15	1	1	0	2	3	1	5	2	0	0.36338980516293373	Partial remission: + Partial remission + PR + PR + PR + Studienabbruch: Partielle Remission (PR) + Tod: Partielle Remission (PR) + Partielle Remission (PR) + Partielle Remission (PR) + Partielle Remission (PR) + partial response + PR(Partial Remission) + PR + PR + PR	643	0.196937	ODMjoin - SAL Dresden.xml	Partial remission:	ItemDef	boolean	Null		ODMjoin - SAL Dresden.xml	Partial remission	CodeListItem: therapy outcome	boolean	Null		ODMjoin - HOVON 132.xml	PR	CodeListItem: Response	boolean	Null		ODMjoin - HOVON 132.xml	PR	CodeListItem: Response / remission status	boolean	Null		ODMjoin - AMLSG 21-13.xml	PR	CodeListItem: Response	boolean	Null		ODMjoin - Pazopanib.xml	Studienabbruch: Partielle Remission (PR)	ItemDef	text
32	C1982687	15	2	1	0	7	1	0	2	1	1	0.5648517184651642	Bone marrow blasts: + Blasts + Blasts (i.e. leukemic blasts) + *Blasts + Blasts + *Blasts + *Blasts + *Blasts + Blasts + Blasts + Finale Beurteilung: Blastenanteil Blasten + Blasts + Blasts + Blasts + Blasts	658	0.201531	ODMjoin - SAL Dresden.xml	Bone marrow blasts:	ItemDef	float	%		ODMjoin - HOVON 132.xml	Blasts	ItemDef	float	%		ODMjoin - HOVON 132.xml	Blasts (i.e. leukemic blasts)	ItemDef	float	%		ODMjoin - HOVON 132.xml	*Blasts	ItemDef	float	%		ODMjoin - HOVON 132.xml	Blasts	ItemDef	float	%		ODMjoin - HOVON 132.xml	*Blasts	ItemDef	float
33	C2707520	15	2	0	0	3	3	0	1	5	1	0.6998116347988471	Patient information + Patient information + Patient information + Patient information + Patient information + Patient data + Subject Information + Patient Characteristics At Entry + Patient data + Patient data + Patientendaten + Patient data + Default Itemgroup + Patient data + Patient data	673	0.206126	ODMjoin - SAL Dresden.xml	Patient information	ItemGroup	Complex Item	Null		ODMjoin - SAL Dresden.xml	Patient information	ItemGroup	Complex Item	Null		ODMjoin - SAL Dresden.xml	Patient information	ItemGroup	Complex Item	Null		ODMjoin - SAL Dresden.xml	Patient information	ItemGroup	Complex Item	Null		ODMjoin - SAL Dresden.xml	Patient information	ItemGroup	Complex Item	Null		ODMjoin - HOVON 132.xml	Patient data	ItemGroup	Complex Item
34	C0201913	13	2	1	0	1	4	0	1	1	3	0.5089752338309309	Bilirubin: + Total bilirubin + Bilirubin + Bilirubin + Bilirubin (gesamt) + Chronic hepatitis, bilirubin > ULN to 1.5 x ULN, or AST/ALT > ULN to 2.5 x ULN + Liver cirrhosis, bilirubin > 1.5 x ULN, or AST/ALT > 2.5 x ULN + Bilirubin + Bilirubin + Bilirubin + Bilirubin + Bilirubin + Bilirubin	686	0.210107	ODMjoin - SAL Dresden.xml	Bilirubin:	ItemDef	boolean	Null		ODMjoin - HOVON 132.xml	Total bilirubin	ItemDef	float	mg/dL		ODMjoin - AMLSG 21-13.xml	Bilirubin	ItemDef	integer	[umol/l]		ODMjoin - AMLSG 21-13.xml	Bilirubin	ItemDef	integer	[mg/dl]		ODMjoin - Pazopanib.xml	Bilirubin (gesamt)	ItemDef	float	mg/dl		ODMjoin - UK Münster Routine documentation.xml	Chronic hepatitis, bilirubin > ULN to 1.5 x ULN, or AST/ALT > ULN to 2.5 x ULN	ItemDef	integer
35	C0005953	13	3	0	2	4	1	0	0	2	1	0.2898152059500129	Through bone marrow puncture secured? + Through bone marrow puncture secured? + Sampled BM/PB samples for analysis and MRD evaluation + bone marrow + bone marrow + BM + Bone marrow + Bone marrow evaluation done (If yes specify on CRF "Bone marrow Evaluation" + Which kind of bone marrow examination took place? + Bone Marrow + BM + marrow - blood + Bone Marrow	699	0.214089	ODMjoin - SAL Dresden.xml	Through bone marrow puncture secured?	ItemDef	boolean	Null		ODMjoin - SAL Dresden.xml	Through bone marrow puncture secured?	ItemDef	boolean	Null		ODMjoin - HOVON 132.xml	Sampled BM/PB samples for analysis and MRD evaluation	ItemDef	integer	Null		ODMjoin - HOVON 132.xml	bone marrow	CodeListItem: Source of stem cells	boolean	Null		ODMjoin - HOVON 132.xml	bone marrow	CodeListItem: Source of stem cells	boolean	Null		ODMjoin - HOVON 132.xml	BM	CodeListItem: Type of examination	boolean
36	C0005821	13	2	1	0	3	3	0	2	1	1	0.46783176196846094	Platelets number: + Platelets + Platelets + Platelets + Platelets + Platelets + Thrombozyten + Thrombozyten Wert + Platelets + Platelet count + Platelets + Platelets + Platelet count	712	0.21807	ODMjoin - SAL Dresden.xml	Platelets number:	ItemDef	integer	/nl		ODMjoin - HOVON 132.xml	Platelets	ItemDef	float	10^9/l		ODMjoin - HOVON 132.xml	Platelets	ItemDef	float	10^9/L		ODMjoin - HOVON 132.xml	Platelets	ItemDef	float	x10^9/l		ODMjoin - AMLSG 21-13.xml	Platelets	ItemDef	integer	[Giga/l]		ODMjoin - AMLSG 21-13.xml	Platelets	ItemDef	integer
37	C2316983	13	4	0	5	1	1	0	0	1	1	0.8387648647472411	Date of the first diagnosis: + Date clinical diagnosis + Date of initial diagnosis + Date of initial diagnosis + Date of initial diagnosis + Date of Diagnosis + Date of first diagnosis + Date of diagnosis + Date of diagnosis + Relapse or Progression: Date diagnosed + Date of the assessment/Date first seen + Date of diagnosis + Date of first diagnosis	725	0.222052	ODMjoin - SAL Dresden.xml	Date of the first diagnosis:	ItemDef	date	Null		ODMjoin - HOVON 132.xml	Date clinical diagnosis	ItemDef	date	dd/mm/yyyy		ODMjoin - AMLSG 21-13.xml	Date of initial diagnosis	ItemDef	date	Null		ODMjoin - AMLSG 21-13.xml	Date of initial diagnosis	ItemDef	date	Null		ODMjoin - AMLSG 21-13.xml	Date of initial diagnosis	ItemDef	date	Null		ODMjoin - AMLSG 21-13.xml	Date of Diagnosis	ItemDef	date
38	C3844738	13	1	1	1	8	0	0	0	2	0	0.2960190753449327	no response (no decrease in the blasts, decrease of <50%) + no response (no decrease in the blasts, decrease of <50%) + no CR(i) + no CR(i) + no CR(i) after cycle II + no CR(i) + no + no CR(i) + no CR(i) + RD + RD + Not in CR + Resistant disease (RD)	738	0.226034	ODMjoin - SAL Dresden.xml	no response (no decrease in the blasts, decrease of <50%)	CodeListItem: Remission status	boolean	Null		ODMjoin - SAL Dresden.xml	no response (no decrease in the blasts, decrease of <50%)	CodeListItem: therapy outcome	boolean	Null		ODMjoin - HOVON 132.xml	no CR(i)	CodeListItem: Patient in CR(i)	boolean	Null		ODMjoin - HOVON 132.xml	no CR(i)	CodeListItem: Remission status	boolean	Null		ODMjoin - HOVON 132.xml	no CR(i) after cycle II	CodeListItem: Off protocol reason	boolean	Null		ODMjoin - HOVON 132.xml	no CR(i)	CodeListItem: Remission status	boolean
39	C0010802	13	1	1	3	1	2	0	2	1	2	0.501381758548993	cytogenetics + Cytogenetic study + Cytogenetic examination done? + Zytogenetik: nd + Zytogenetik: Datum Status + Cytogenetics + Cytogenetical remission + Cytgenetics + Cytogenetic/FISH + Cytogenetic + Cytogenetics + Cytogenetical remission + Cytogenetics	751	0.230015	ODMjoin - SAL Dresden.xml	cytogenetics	CodeListItem: diagnostik	boolean	Null		ODMjoin - HOVON 132.xml	Cytogenetic study	ItemDef	integer	Null		ODMjoin - AMLSG 21-13.xml	Cytogenetic examination done?	ItemDef	boolean	Null		ODMjoin - Pazopanib.xml	Zytogenetik: nd	ItemDef	text	Null		ODMjoin - Pazopanib.xml	Zytogenetik: Datum Status	ItemDef	text	Null		ODMjoin - UK Münster Routine documentation.xml	Cytogenetics	ItemDef	text
40	C0009450	12	1	0	1	3	2	0	0	2	3	0.43353917860179525	Infection (Need antibiotic treatment): + Infection: + other infection + other infection + other infection + Infection + Requiring continuation of antimicrobial treatment after day 0 + Requiring continuation of antimicrobial treatment after day 0 + Infections + Infection unknown + Infections + Pathogen-detection	763	0.233691	ODMjoin - SAL Dresden.xml	Infection (Need antibiotic treatment):	ItemDef	integer	Null		ODMjoin - SAL Dresden.xml	Infection:	ItemDef	boolean	Null		ODMjoin - HOVON 132.xml	other infection	CodeListItem: Cause of death	boolean	Null		ODMjoin - HOVON 132.xml	other infection	CodeListItem: Cause of death	boolean	Null		ODMjoin - HOVON 132.xml	other infection	CodeListItem: Cause of death	boolean	Null		ODMjoin - AMLSG 21-13.xml	Infection	CodeListItem: Cause of death	boolean
41	C1148433	12	1	0	1	10	0	0	0	0	0	0.7250000000000001	Survival Status + Survival Status + Survival status + Survival status + Survival status + Survival Status + Survival Status + Survival Status + Survival Status + Survival status + Is the patient alive? + Survival status	775	0.237366	ODMjoin - HOVON 132.xml	Survival Status	ItemGroup	Complex Item	Null		ODMjoin - HOVON 132.xml	Survival Status	ItemGroup	Complex Item	Null		ODMjoin - HOVON 132.xml	Survival status	ItemDef	integer	Null		ODMjoin - HOVON 132.xml	Survival status	ItemDef	integer	Null		ODMjoin - HOVON 132.xml	Survival status	ItemDef	integer	Null		ODMjoin - HOVON 132.xml	Survival Status	ItemDef	integer
42	C1302181	12	0	0	1	11	0	0	0	1	0	0.42405159610901233	Specimen collected during: + Cycle + Cycle + DLT form related to induction cycle + cycle II + cycle III + induction cycle I + cycle II + cycle III + induction cycle I + induction cycle II + post induction cycle III	787	0.241041	ODMjoin - SAL Dresden.xml	Specimen collected during:	ItemDef	integer	Null		ODMjoin - HOVON 132.xml	Cycle	ItemGroup	Complex Item	Null		ODMjoin - HOVON 132.xml	Cycle	ItemGroup	Complex Item	Null		ODMjoin - HOVON 132.xml	DLT form related to induction cycle	ItemDef	integer	Null		ODMjoin - HOVON 132.xml	cycle II	CodeListItem: Planned next treatment	boolean	Null		ODMjoin - HOVON 132.xml	cycle III	CodeListItem: Planned next treatment	boolean
43	C0023508	12	2	1	1	1	2	0	3	1	1	0.2736373116810959	leukocyte number: + WBC + Leukocytes + Leukocyteses + Leukozyten Wert + Differentialblutbild: Summe + Kommentar Differentialblutbild + Leukocytes + White blood cell count at diagnosis + WBC(Leukocytes) + Leukocytes + WBC	799	0.244717	ODMjoin - SAL Dresden.xml	leukocyte number:	ItemDef	integer	/nl		ODMjoin - HOVON 132.xml	WBC	ItemDef	float	x10^9/l		ODMjoin - AMLSG 21-13.xml	Leukocytes	ItemDef	integer	[Giga/l]		ODMjoin - AMLSG 21-13.xml	Leukocyteses	ItemDef	integer	[Giga/l]		ODMjoin - Pazopanib.xml	Leukozyten Wert	ItemDef	float	Null		ODMjoin - Pazopanib.xml	Differentialblutbild: Summe	ItemDef	integer
44	C2825164	12	1	0	2	1	0	0	0	8	0	0.32471001962980567	Name of the hospital: + Clinic code: + Clinic code: + Clinic code: + Clinic code: + Stem cell transplantation centre: + Clinic code: + Clinic: + Site Information + Study site + Team + Hospital	811	0.248392	ODMjoin - SAL Dresden.xml	Name of the hospital:	ItemDef	text	Null		ODMjoin - SAL Dresden.xml	Clinic code:	ItemDef	integer	Null		ODMjoin - SAL Dresden.xml	Clinic code:	ItemDef	integer	Null		ODMjoin - SAL Dresden.xml	Clinic code:	ItemDef	integer	Null		ODMjoin - SAL Dresden.xml	Clinic code:	ItemDef	integer	Null		ODMjoin - SAL Dresden.xml	Stem cell transplantation centre:	ItemDef	text
45	C0194037	12	0	0	1	8	1	0	0	1	1	0.49873089873089893	Autologous + autoHSCT + autoHSCT + autoHSCT + autoHSCT + autoHSCT** + autoHSCT + autoHSCT + autoHSCT + Autologous + Autologous + Autologous	823	0.252067	ODMjoin - SAL Dresden.xml	Autologous	CodeListItem: Stem cell transplantation type	boolean	Null		ODMjoin - HOVON 132.xml	autoHSCT	CodeListItem: Diagnosed during study pase	boolean	Null		ODMjoin - HOVON 132.xml	autoHSCT	CodeListItem: Form related to	boolean	Null		ODMjoin - HOVON 132.xml	autoHSCT	CodeListItem: Form related to	boolean	Null		ODMjoin - HOVON 132.xml	autoHSCT	CodeListItem: Period of treatment/last given treatment at time of conception	boolean	Null		ODMjoin - HOVON 132.xml	autoHSCT**	CodeListItem: Treatment off protocol	boolean
46	C1882407	12	4	0	0	5	2	0	0	0	1	0.3827127676454353	Platelets recovered to > 50x109/L + Platelets recovered to > 50x109/L + First evaluation platelets < 50 x 109/L + First evaluation platelets ÔëÑ 50 x 109/L + First evaluation platelets ÔëÑ 100 x 109/L + Platelets > 20 Giga/l + Platelets > 20 Giga/l Date + Platelets > 50 Giga/l + Platelets > 100 Giga/l + Engraftment platelets + Engraftment platelets + Platelets self-sustaining at day	835	0.255743	ODMjoin - HOVON 132.xml	Platelets recovered to > 50x109/L	ItemDef	integer	Null		ODMjoin - HOVON 132.xml	Platelets recovered to > 50x109/L	ItemDef	integer	Null		ODMjoin - HOVON 132.xml	First evaluation platelets < 50 x 109/L	CodeListItem: Evaluation to be performed at	boolean	Null		ODMjoin - HOVON 132.xml	First evaluation platelets ÔëÑ 50 x 109/L	CodeListItem: Evaluation to be performed at	boolean	Null		ODMjoin - HOVON 132.xml	First evaluation platelets ÔëÑ 100 x 109/L	CodeListItem: Evaluation to be performed at	boolean	Null		ODMjoin - AMLSG 21-13.xml	Platelets > 20 Giga/l	ItemDef	integer
47	C0032961	12	3	0	1	5	3	0	0	0	0	0.40559618434812705	Pregnant or lactating females + Who has become pregnant? + Pregnancy, puerperium and perinatal conditions + Pregnancy, puerperium and perinatal conditions + pregnancy + Pregnancy test result + Pregnancy test result + Pregnancy test result + Yes + Number of pregnancies + Pregnancy/Pregnancies + Pregnancy/Pregnancies	847	0.259418	ODMjoin - HOVON 132.xml	Pregnant or lactating females	ItemDef	boolean	Null		ODMjoin - HOVON 132.xml	Who has become pregnant?	ItemDef	integer	Null		ODMjoin - HOVON 132.xml	Pregnancy, puerperium and perinatal conditions	CodeListItem: System Organ Class	boolean	Null		ODMjoin - HOVON 132.xml	Pregnancy, puerperium and perinatal conditions	CodeListItem: System Organ Class	boolean	Null		ODMjoin - HOVON 132.xml	pregnancy	CodeListItem: Off protocol reason	boolean	Null		ODMjoin - AMLSG 21-13.xml	Pregnancy test result	ItemDef	integer
48	C0013221	12	2	0	1	7	1	0	0	0	1	0.41309732547569517	Toxicity + Toxicity + hematological toxicity + non-hematological toxicity (specify) + excessive drug toxicity* + hematological toxicity + non-hematological toxicity (specify) + Toxicity (please specify) + exzessive extramedullary medical toxicity + Toxicity + Pulmonary toxicity + Toxicity	859	0.263093	ODMjoin - HOVON 132.xml	Toxicity	ItemGroup	Complex Item	Null		ODMjoin - HOVON 132.xml	Toxicity	ItemGroup	Complex Item	Null		ODMjoin - HOVON 132.xml	hematological toxicity	CodeListItem: Reason	boolean	Null		ODMjoin - HOVON 132.xml	non-hematological toxicity (specify)	CodeListItem: Reason	boolean	Null		ODMjoin - HOVON 132.xml	excessive drug toxicity*	CodeListItem: Off protocol reason	boolean	Null		ODMjoin - HOVON 132.xml	hematological toxicity	CodeListItem: Reason	boolean
49	C0942447	11	1	0	1	3	3	0	2	0	1	0.5996901885992797	Monocytes + Monocytes + Monocytes + Monocytes + MonozytenQG + Monozyten Wert + Monocyte + Monocytes + Monocytes + Monocytes absolute + Monocyte	870	0.266462	ODMjoin - HOVON 132.xml	Monocytes	ItemDef	float	%		ODMjoin - HOVON 132.xml	Monocytes	ItemDef	float	%		ODMjoin - HOVON 132.xml	Monocytes	ItemDef	float	%		ODMjoin - AMLSG 21-13.xml	Monocytes	ItemDef	integer	%		ODMjoin - Pazopanib.xml	MonozytenQG	ItemGroup	Complex Item	Null		ODMjoin - Pazopanib.xml	Monozyten Wert	ItemDef	float
50	C0015780	11	1	0	0	2	1	1	1	4	1	0.4239999999999999	Female + female + female + female + Female + female + f + weiblich + female + Weiblich + female	881	0.269832	ODMjoin - SAL Dresden.xml	Female	CodeListItem: Gender	boolean	Null		ODMjoin - SAL Dresden.xml	female	CodeListItem: Sex	boolean	Null		ODMjoin - SAL Dresden.xml	female	CodeListItem: gender	boolean	Null		ODMjoin - SAL Dresden.xml	female	CodeListItem: gender	boolean	Null		ODMjoin - HOVON 132.xml	Female	CodeListItem: Sex	boolean	Null		ODMjoin - HOVON 132.xml	female	CodeListItem: Donor sex	boolean
51	C0201836	11	1	1	0	2	4	0	1	1	1	0.32317559902023735	ALAT/ASAT: + ALT (SGPT) + ALT + ALT/SGPT + ALAT (SGPT) (U/L) + ALT + GPT + GPT/Alanine Transaminase + GPT/Alanine Transaminase + ALT + ALT	892	0.273201	ODMjoin - SAL Dresden.xml	ALAT/ASAT:	ItemDef	boolean	Null		ODMjoin - HOVON 132.xml	ALT (SGPT)	ItemDef	float	U/L		ODMjoin - HOVON 132.xml	ALT	ItemDef	float	U/L		ODMjoin - AMLSG 21-13.xml	ALT/SGPT	ItemDef	integer	[U/l]		ODMjoin - Pazopanib.xml	ALAT (SGPT) (U/L)	ItemDef	float	U/L		ODMjoin - UK Münster Routine documentation.xml	ALT	ItemDef	text
52	C0005810	11	0	0	2	1	7	0	0	0	1	0.44100220576029153	AB0 Patient + Blood group + AB0 Group + AB0 group + Blood group + Blood group for transfusion of pRBC + Blood group for emergency transfusion of pRBC + Blood group for platelet concentrates + Blood group + Blood group + Blood group	903	0.27657	ODMjoin - HOVON 132.xml	AB0 Patient	ItemDef	integer	Null		ODMjoin - UK Münster Routine documentation.xml	Blood group	ItemDef	text	Null		ODMjoin - EBMT.xml	AB0 Group	ItemDef	text	Null		ODMjoin - EBMT.xml	AB0 group	CodeListItem: Test used	boolean	Null		ODMjoin - Knappschaft Bochum Langendreer.xml	Blood group	ItemDef	text	Null		ODMjoin - Knappschaft Bochum Langendreer.xml	Blood group for transfusion of pRBC	ItemDef	text
53	C0949634	11	1	0	0	6	0	0	1	3	0	0.39802318774949774	After chemotherapy in anamnesis? + After radiotherapy in anamnesis? + Medication: + Previous treatment for AML or high risk MDS, except hydroxyurea + Previous chemo or radiation therapy + Other chemotherapy + Other chemotherapy + Chemotherapy/Radiotherapy + radiotherapy + Previous Chemotherapy or radiation + Bisherige Behandlung AML	914	0.279939	ODMjoin - SAL Dresden.xml	After chemotherapy in anamnesis?	ItemDef	boolean	Null		ODMjoin - SAL Dresden.xml	After radiotherapy in anamnesis?	ItemDef	boolean	Null		ODMjoin - SAL Dresden.xml	Medication:	ItemDef	text	Null		ODMjoin - HOVON 132.xml	Previous treatment for AML or high risk MDS, except hydroxyurea	ItemDef	boolean	Null		ODMjoin - HOVON 132.xml	Previous chemo or radiation therapy	ItemDef	integer	Null		ODMjoin - HOVON 132.xml	Other chemotherapy	ItemDef	boolean
54	C1882078	11	2	0	0	6	2	0	0	0	1	0.4077361144280751	Was ANC recovered to > 0.5x109/L + First date ANC >0.5 x 109/L + First date ANC >0.5 x 109/L + First evaluation ANC < 0.5 x 109/L + First evaluation ANC ÔëÑ 0,5 x 109/L + First evaluation ANC ÔëÑ 1,0 x 109/L + Neutrophiles > 0.5 Giga/l + Neutrophiles > 1.5 Giga/l + Engraftment neutrophil + Engraftment neutrophil + ANC > 500 u/l after 21 days	925	0.283308	ODMjoin - HOVON 132.xml	Was ANC recovered to > 0.5x109/L	ItemDef	integer	Null		ODMjoin - HOVON 132.xml	First date ANC >0.5 x 109/L	ItemDef	date	dd/mm/yyyy		ODMjoin - HOVON 132.xml	First date ANC >0.5 x 109/L	ItemDef	date	dd/mm/yyyy		ODMjoin - HOVON 132.xml	First evaluation ANC < 0.5 x 109/L	CodeListItem: Evaluation to be performed at	boolean	Null		ODMjoin - HOVON 132.xml	First evaluation ANC ÔëÑ 0,5 x 109/L	CodeListItem: Evaluation to be performed at	boolean	Null		ODMjoin - HOVON 132.xml	First evaluation ANC ÔëÑ 1,0 x 109/L	CodeListItem: Evaluation to be performed at	boolean
55	C2347852	11	8	0	0	0	0	0	3	0	0	0.48800641130206346	Concomitant Medication + Concomitant Medication + Concomitant Medication + Concomitant Medication + Did Patient take any concomitant medication during time form informed consent till start of Induction I ?If yes please specify on special form + Did the Patient take any Concomitant Medication? + Intake of Medication? (If Yes, specify on CRF "Concomitant Medication" + Concomitant medication + Begle…	936	0.286677	ODMjoin - AMLSG 21-13.xml	Concomitant Medication	ItemGroup	Complex Item	Null		ODMjoin - AMLSG 21-13.xml	Concomitant Medication	ItemGroup	Complex Item	Null		ODMjoin - AMLSG 21-13.xml	Concomitant Medication	ItemGroup	Complex Item	Null		ODMjoin - AMLSG 21-13.xml	Concomitant Medication	ItemGroup	Complex Item	Null		ODMjoin - AMLSG 21-13.xml	Did Patient take any concomitant medication during time form informed consent till start of Induction I ?If yes please specify on special form	ItemDef	boolean	Null		ODMjoin - AMLSG 21-13.xml	Did the Patient take any Concomitant Medication?	ItemDef	boolean
56	C0201976	10	2	1	0	1	3	0	1	1	1	0.6667236467236467	Creatinine: + Serum creatinine + Creatinine + Creatinine + Kreatinin + Creatinine + Creatinine + Creatinine + Creatinine + Creatinine	946	0.28974	ODMjoin - SAL Dresden.xml	Creatinine:	ItemDef	boolean	Null		ODMjoin - HOVON 132.xml	Serum creatinine	ItemDef	float	mg/dL		ODMjoin - AMLSG 21-13.xml	Creatinine	ItemDef	integer	[umol/l]		ODMjoin - AMLSG 21-13.xml	Creatinine	ItemDef	integer	[mg/dl]		ODMjoin - Pazopanib.xml	Kreatinin	ItemDef	float	mg/dl		ODMjoin - UK Münster Routine documentation.xml	Creatinine	ItemDef	text
57	C0942440	10	1	0	1	2	3	0	2	0	1	0.5806872737399056	Lymphocytes + Lymphocytes + Lymphocytes + LymphozytenQG + Lymphozyten Wert + Lymphocytes + Lymphocytes, NOS + Lymphocytes + Lymphocytes absolute + Lymphocytes	956	0.292802	ODMjoin - HOVON 132.xml	Lymphocytes	ItemDef	float	%		ODMjoin - HOVON 132.xml	Lymphocytes	ItemDef	float	%		ODMjoin - AMLSG 21-13.xml	Lymphocytes	ItemDef	integer	%		ODMjoin - Pazopanib.xml	LymphozytenQG	ItemGroup	Complex Item	Null		ODMjoin - Pazopanib.xml	Lymphozyten Wert	ItemDef	float	Null		ODMjoin - UK Münster Routine documentation.xml	Lymphocytes	ItemDef	text
58	C0882849	10	0	1	1	4	2	0	0	1	1	0.4996120623748704	CD34 (preferred from bone marrow): + Number of CD34+ cells infused + If yes, number of CD34+ cells + Number of CD34+ cells infused + Number of CD34+ cells infused + Number of CD34 cells infused + Number of CD34+ cells infused (DLI only) + Number of CD34 cells infused + Amount of transplanted CD34 + CD34	966	0.295865	ODMjoin - SAL Dresden.xml	CD34 (preferred from bone marrow):	ItemDef	text	%		ODMjoin - HOVON 132.xml	Number of CD34+ cells infused	ItemDef	float	10^6/kg		ODMjoin - HOVON 132.xml	If yes, number of CD34+ cells	ItemDef	float	x10^6 cell/kg		ODMjoin - HOVON 132.xml	Number of CD34+ cells infused	ItemDef	float	10^6/kg		ODMjoin - HOVON 132.xml	Number of CD34+ cells infused	ItemDef	float	10^6/kg		ODMjoin - UK Münster Routine documentation.xml	Number of CD34 cells infused	ItemDef	float
59	C0582172	10	0	1	1	1	5	0	0	0	2	0.805042735042735	CMV Status Patient + CMV + CMV + CMV + CMV-Ag + CMV + CMV + CMV + CMV + CMV	976	0.298928	ODMjoin - HOVON 132.xml	CMV Status Patient	ItemDef	boolean	Null		ODMjoin - UK Münster Routine documentation.xml	CMV	ItemDef	text	Null		ODMjoin - UK Münster Routine documentation.xml	CMV	ItemDef	text	Null		ODMjoin - EBMT.xml	CMV	CodeListItem: AML Pathogens of interest	boolean	Null		ODMjoin - Knappschaft Bochum Langendreer.xml	CMV-Ag	ItemDef	boolean	Null		ODMjoin - Knappschaft Bochum Langendreer.xml	CMV	ItemDef	boolean
60	C0007465	10	1	0	1	3	1	1	2	1	0	0.790221717356908	Cause of death: + *Cause of death + Cause of death + Cause of death + Cause of death + Tod: Ursache + Tod: Ursache - Text + Cause of death + Cause of death (if dead) + Cause of death	986	0.301991	ODMjoin - SAL Dresden.xml	Cause of death:	ItemDef	text	Null		ODMjoin - HOVON 132.xml	*Cause of death	ItemDef	integer	Null		ODMjoin - HOVON 132.xml	Cause of death	ItemDef	integer	Null		ODMjoin - HOVON 132.xml	Cause of death	ItemDef	integer	Null		ODMjoin - AMLSG 21-13.xml	Cause of death	ItemDef	integer	Null		ODMjoin - Pazopanib.xml	Tod: Ursache	ItemDef	text
61	C0086582	10	1	0	0	2	1	0	1	4	1	0.5065185185185186	Male + male + male + male + Male + male + m + maennlich + male + male	996	0.305054	ODMjoin - SAL Dresden.xml	Male	CodeListItem: Gender	boolean	Null		ODMjoin - SAL Dresden.xml	male	CodeListItem: Sex	boolean	Null		ODMjoin - SAL Dresden.xml	male	CodeListItem: gender	boolean	Null		ODMjoin - SAL Dresden.xml	male	CodeListItem: gender	boolean	Null		ODMjoin - HOVON 132.xml	Male	CodeListItem: Sex	boolean	Null		ODMjoin - HOVON 132.xml	male	CodeListItem: Donor sex	boolean
62	C0805839	10	1	0	1	4	2	1	0	1	0	0.46177240883948817	Date of previous contact: + Date last contact + Date last known to be alive or death + Date last known to be alive or death + Date last known to be alive or death + Date of last information/death + Date last contact + Patient last seen + Date last contact + Count of days since Transplant at last contact	1006	0.308116	ODMjoin - SAL Dresden.xml	Date of previous contact:	ItemDef	date	Null		ODMjoin - HOVON 132.xml	Date last contact	ItemDef	date	dd/mm/yyyy		ODMjoin - HOVON 132.xml	Date last known to be alive or death	ItemDef	date	dd/mm/yyyy		ODMjoin - HOVON 132.xml	Date last known to be alive or death	ItemDef	date	dd/mm/yyyy		ODMjoin - HOVON 132.xml	Date last known to be alive or death	ItemDef	date	dd/mm/yyyy		ODMjoin - AMLSG 21-13.xml	Date of last information/death	ItemDef	date
64	C0021430	10	4	0	0	0	0	0	3	3	0	0.42564933464104515	Collected material + Is the signed informed consent available? + Patient agrees with the transfer of ownership (transfer of ownership) of the tissue samples to the SAL biomaterial storage and use for scientific purposes? + Withdrawal of consent + Withdrawal of consent + death + Withdrawal of informed consent + Pazopanib end:withdrawal of informed consent + Studienabbruch: Widerruf der Einwilligun…	1016	0.311179	ODMjoin - SAL Dresden.xml	Collected material	ItemGroup	Complex Item	Null		ODMjoin - SAL Dresden.xml	Is the signed informed consent available?	ItemDef	boolean	Null		ODMjoin - SAL Dresden.xml	Patient agrees with the transfer of ownership (transfer of ownership) of the tissue samples to the SAL biomaterial storage and use for scientific purposes?	ItemDef	boolean	Null		ODMjoin - AMLSG 21-13.xml	Withdrawal of consent	CodeListItem: Dose	boolean	Null		ODMjoin - AMLSG 21-13.xml	Withdrawal of consent	CodeListItem: Reason	boolean	Null		ODMjoin - AMLSG 21-13.xml	death	CodeListItem: Reason for End of Study	boolean
65	C0677946	10	0	0	1	1	3	1	4	0	0	0.34118224076118814	stable disease + Studienabbruch: Stabile Erkrankung + Tod: Stabile Erkrankung + Stabile Erkrankung + Stabile Erkrankung + Stable Disease + Stable Disease + SD(Stable Disease) + SD + SD	1026	0.314242	ODMjoin - HOVON 132.xml	stable disease	CodeListItem: Response	boolean	Null		ODMjoin - Pazopanib.xml	Studienabbruch: Stabile Erkrankung	ItemDef	text	Null		ODMjoin - Pazopanib.xml	Tod: Stabile Erkrankung	ItemDef	text	Null		ODMjoin - Pazopanib.xml	Stabile Erkrankung	ItemDef	text	Null		ODMjoin - Pazopanib.xml	Stabile Erkrankung	CodeListItem: Remissionsstatus	boolean	Null		ODMjoin - ONDIS - german_quality_management.xml	Stable Disease	CodeListItem: Tumor Status	boolean
66	C0023467	10	2	0	4	2	0	0	1	1	0	0.24847512736740784	de novo? + AML + AML, not M3 + Type of AML + de Novo AML + Anamnesestatus: De novo AML + Diagnosis: AML + Myelogenous (AML) + Acute Myelogenous Leukaemia (AML)(non-lymphoblastic) ÔåÆ Fill in subclassification below + Acute myeloid leukaemia not otherwise specified or other	1036	0.317305	ODMjoin - SAL Dresden.xml	de novo?	ItemDef	boolean	Null		ODMjoin - HOVON 132.xml	AML	CodeListItem: AML or MDS diagnosis (see protocol appendix A1-3)	boolean	Null		ODMjoin - HOVON 132.xml	AML, not M3	CodeListItem: FAB type (Appendix A.4)	boolean	Null		ODMjoin - AMLSG 21-13.xml	Type of AML	ItemDef	integer	Null		ODMjoin - AMLSG 21-13.xml	de Novo AML	CodeListItem: Type of AML	boolean	Null		ODMjoin - Pazopanib.xml	Anamnesestatus: De novo AML	ItemDef	text
67	C0333828	9	1	1	0	7	0	0	0	0	0	0.9654320987654322	Auer rods + *Auer rods + Auer rods + Auer rods + Auer rods + *Auer rods + Auer rods + Auer rods + Auer rods	1045	0.320061	ODMjoin - HOVON 132.xml	Auer rods	ItemDef	integer	Null		ODMjoin - HOVON 132.xml	*Auer rods	ItemDef	boolean	Null		ODMjoin - HOVON 132.xml	Auer rods	ItemDef	integer	Null		ODMjoin - HOVON 132.xml	Auer rods	ItemDef	integer	Null		ODMjoin - HOVON 132.xml	Auer rods	ItemDef	boolean	Null		ODMjoin - HOVON 132.xml	*Auer rods	ItemDef	boolean
68	C1705576	9	0	0	1	8	0	0	0	0	0	0.6590360122968817	alloHSCT + alloHSCT + alloHSCT + alloHSCT + alloHSCT** + alloHSCT + alloHSCT + alloHSCT + Allogeneic: Proceed to Status of disease at HSCT	1054	0.322818	ODMjoin - HOVON 132.xml	alloHSCT	CodeListItem: Diagnosed during study pase	boolean	Null		ODMjoin - HOVON 132.xml	alloHSCT	CodeListItem: Form related to	boolean	Null		ODMjoin - HOVON 132.xml	alloHSCT	CodeListItem: Form related to	boolean	Null		ODMjoin - HOVON 132.xml	alloHSCT	CodeListItem: Period of treatment/last given treatment at time of conception	boolean	Null		ODMjoin - HOVON 132.xml	alloHSCT**	CodeListItem: Treatment off protocol	boolean	Null		ODMjoin - HOVON 132.xml	alloHSCT	CodeListItem: Planned next treatment	boolean
69	C0368761	9	0	0	0	6	0	0	2	1	0	0.46053655677034766	PB blast cells: + Clusters of blasts present + Clusters of blasts present + Blasts (i.e.leukemic blasts) estimated + Clusters of blasts present + Clusters of blasts present + Clusters of blasts present + Blasten + Finale Beurteilung: Blastenanteil Kategorien	1063	0.325574	ODMjoin - SAL Dresden.xml	PB blast cells:	ItemDef	float	%		ODMjoin - HOVON 132.xml	Clusters of blasts present	ItemDef	boolean	Null		ODMjoin - HOVON 132.xml	Clusters of blasts present	ItemDef	boolean	Null		ODMjoin - HOVON 132.xml	Blasts (i.e.leukemic blasts) estimated	ItemDef	float	%		ODMjoin - HOVON 132.xml	Clusters of blasts present	ItemDef	boolean	Null		ODMjoin - HOVON 132.xml	Clusters of blasts present	ItemDef	boolean
70	C0202113	9	2	1	0	1	2	0	1	1	1	0.5002283486494015	LDH: + Lactate dehydrogenase (LDH) (U/L) + LDH + LDH + Laktat Dehydrogenase (LDH) + LDH + LDH + LDH + LDH	1072	0.328331	ODMjoin - SAL Dresden.xml	LDH:	ItemDef	integer	U/l		ODMjoin - HOVON 132.xml	Lactate dehydrogenase (LDH) (U/L)	ItemDef	float	Null		ODMjoin - AMLSG 21-13.xml	LDH	ItemDef	integer	U/l		ODMjoin - AMLSG 21-13.xml	LDH	ItemDef	integer	[U/l]		ODMjoin - Pazopanib.xml	Laktat Dehydrogenase (LDH)	ItemDef	float	U/L		ODMjoin - UK Münster Routine documentation.xml	LDH	ItemDef	text
71	C0525032	9	1	1	0	0	4	0	0	0	3	0.5305555555555554	PT/Quick + Quick + INR + INR + Quick + INR + Quick + INR + INR	1081	0.331087	ODMjoin - AMLSG 21-13.xml	PT/Quick	ItemDef	integer	%		ODMjoin - UK Münster Routine documentation.xml	Quick	ItemDef	text	Null		ODMjoin - UK Münster Routine documentation.xml	INR	ItemDef	text	Null		ODMjoin - UK Münster Routine documentation.xml	INR	ItemDef	text	Null		ODMjoin - Knappschaft Bochum Langendreer.xml	Quick	ItemDef	integer	%		ODMjoin - Knappschaft Bochum Langendreer.xml	INR	ItemDef	integer
73	C0019046	9	2	0	0	1	2	0	2	1	1	0.3756677890011222	Hemoglobin: + Hemoglobin + Hemoglobin + Hemoglobin + Hämoglobin + Hämoglobin Wert + Hb + HGB (Hb) + Hb	1090	0.333844	ODMjoin - SAL Dresden.xml	Hemoglobin:	ItemDef	integer	g/dl		ODMjoin - HOVON 132.xml	Hemoglobin	ItemDef	float	mmol/l		ODMjoin - AMLSG 21-13.xml	Hemoglobin	ItemDef	integer	[g/dl]		ODMjoin - AMLSG 21-13.xml	Hemoglobin	ItemDef	integer	[g/dl]		ODMjoin - Pazopanib.xml	Hämoglobin	ItemGroup	Complex Item	Null		ODMjoin - Pazopanib.xml	Hämoglobin Wert	ItemDef	float
74	C0392920	9	0	0	2	0	2	0	0	4	1	0.6067569631320624	Chemoschema: + Chemotherapy: + Therapy schema: + Conditioning regimens: + Chemotherapy regimen + Number of chemotherapy course(s) from last CR to stem cell collection (fill in only if patient had a CR prior to this HSCT ) + Number of chemotherapy course(s) from collection to HSCT + Chemotherapy regimen + Chemotherapy Regimen	1099	0.3366	ODMjoin - SAL Dresden.xml	Chemoschema:	ItemDef	text	Null		ODMjoin - SAL Dresden.xml	Chemotherapy:	ItemDef	integer	Null		ODMjoin - SAL Dresden.xml	Therapy schema:	ItemDef	text	Null		ODMjoin - SAL Dresden.xml	Conditioning regimens:	ItemDef	text	Null		ODMjoin - UK Münster Routine documentation.xml	Chemotherapy regimen	ItemDef	text	Null		ODMjoin - EBMT.xml	Number of chemotherapy course(s) from last CR to stem cell collection (fill in only if patient had a CR prior to this HSCT )	ItemDef	float
75	C2584946	8	0	0	1	7	0	0	0	0	0	0.7333333333333336	alive + alive + alive + alive + alive + alive + alive + Alive	1107	0.339051	ODMjoin - HOVON 132.xml	alive	CodeListItem: Survival status	boolean	Null		ODMjoin - HOVON 132.xml	alive	CodeListItem: Survival status	boolean	Null		ODMjoin - HOVON 132.xml	alive	CodeListItem: Vital Status	boolean	Null		ODMjoin - HOVON 132.xml	alive	CodeListItem: Vital Status	boolean	Null		ODMjoin - HOVON 132.xml	alive	CodeListItem: Survival Status	boolean	Null		ODMjoin - HOVON 132.xml	alive	CodeListItem: Survival Status	boolean
76	C0014644	8	0	0	2	0	5	0	0	0	1	0.301986417755508	EBV + EBV + Treatment PTLD, EBV lymphoma + EBV + Epstein-Barr Virus + EBV-PCR + EBV + Infectious Mononucleosis	1115	0.341501	ODMjoin - UK Münster Routine documentation.xml	EBV	ItemDef	text	Null		ODMjoin - EBMT.xml	EBV	CodeListItem: AML Pathogens of interest	boolean	Null		ODMjoin - EBMT.xml	Treatment PTLD, EBV lymphoma	CodeListItem: Cell therapy indication	boolean	Null		ODMjoin - Knappschaft Bochum Langendreer.xml	EBV	ItemDef	boolean	Null		ODMjoin - Knappschaft Bochum Langendreer.xml	Epstein-Barr Virus	ItemDef	boolean	Null		ODMjoin - Knappschaft Bochum Langendreer.xml	EBV-PCR	ItemDef	integer
77	C1261273	8	1	1	0	1	1	0	2	1	1	0.7185352879778876	Karyotype: + Karyotype (according to ISCN 2005) for complex karyotypes you can refer to included copy of original report + Karyotype + Zytogenetik: normaler Karyotyp + normaler Karyotyp + Karyotype + Karyotype + Karyotype	1123	0.343951	ODMjoin - SAL Dresden.xml	Karyotype:	ItemDef	text	Null		ODMjoin - HOVON 132.xml	Karyotype (according to ISCN 2005) for complex karyotypes you can refer to included copy of original report	ItemDef	text	Null		ODMjoin - AMLSG 21-13.xml	Karyotype	ItemDef	text	Null		ODMjoin - Pazopanib.xml	Zytogenetik: normaler Karyotyp	ItemDef	text	Null		ODMjoin - Pazopanib.xml	normaler Karyotyp	CodeListItem: Zytogenetik: normaler Karyotyp	boolean	Null		ODMjoin - UK Münster Routine documentation.xml	Karyotype	ItemDef	text
78	C1522577	8	5	0	0	3	0	0	0	0	0	0.34787419988238216	follow up + follow up + follow up + If Follow-up: consecutive Follow-up number + Follow-up + after 9 Months + after 12 Months + Follow up	1131	0.346401	ODMjoin - HOVON 132.xml	follow up	CodeListItem: Diagnosed during study pase	boolean	Null		ODMjoin - HOVON 132.xml	follow up	CodeListItem: Form related to	boolean	Null		ODMjoin - HOVON 132.xml	follow up	CodeListItem: Period of treatment/last given treatment at time of conception	boolean	Null		ODMjoin - AMLSG 21-13.xml	If Follow-up: consecutive Follow-up number	ItemDef	integer	Null		ODMjoin - AMLSG 21-13.xml	Follow-up	CodeListItem: Point in time	boolean	Null		ODMjoin - AMLSG 21-13.xml	after 9 Months	CodeListItem: Maintenance Month	boolean
79	C0005890	8	1	0	0	1	3	0	1	1	1	0.48495534577467353	Height: + Height + How tall is the patient? + Grösse + Height + Height + Height + Height	1139	0.348851	ODMjoin - SAL Dresden.xml	Height:	ItemDef	integer	cm		ODMjoin - HOVON 132.xml	Height	ItemDef	float	cm		ODMjoin - AMLSG 21-13.xml	How tall is the patient?	ItemDef	integer	cm		ODMjoin - Pazopanib.xml	Grösse	ItemDef	integer	cm		ODMjoin - UK Münster Routine documentation.xml	Height	ItemDef	text	Null		ODMjoin - Knappschaft Bochum Langendreer.xml	Height	ItemDef	integer
80	C0005823	8	3	0	0	0	3	0	1	0	1	0.6799999999999999	Blood pressure + Blood pressure + Blood pressure + Blutdruck: nd + Blood pressure + Blood pressure + Blood pressure + Blood pressure	1147	0.351302	ODMjoin - AMLSG 21-13.xml	Blood pressure	ItemDef	integer	mm Hg		ODMjoin - AMLSG 21-13.xml	Blood pressure	ItemDef	integer	mmHg		ODMjoin - AMLSG 21-13.xml	Blood pressure	ItemDef	integer	mmHg		ODMjoin - Pazopanib.xml	Blutdruck: nd	ItemDef	text	Null		ODMjoin - UK Münster Routine documentation.xml	Blood pressure	ItemDef	text	Null		ODMjoin - Knappschaft Bochum Langendreer.xml	Blood pressure	ItemDef	text
81	C0945354	8	1	0	0	2	2	0	2	0	1	0.6600777000777002	Eosinophils + Eosinophils + Eosinophiles + EosinophileQG + Eosinophile Wert + Eosinophil + Eosinophiles + Eosinophil	1155	0.353752	ODMjoin - HOVON 132.xml	Eosinophils	ItemDef	float	%		ODMjoin - HOVON 132.xml	Eosinophils	ItemDef	float	%		ODMjoin - AMLSG 21-13.xml	Eosinophiles	ItemDef	integer	%		ODMjoin - Pazopanib.xml	EosinophileQG	ItemGroup	Complex Item	Null		ODMjoin - Pazopanib.xml	Eosinophile Wert	ItemDef	float	Null		ODMjoin - UK Münster Routine documentation.xml	Eosinophil	ItemDef	text
82	C1123023	8	1	0	1	4	2	0	0	0	0	0.5714285714285715	skin* + skin* + skin* + skin* + Skin + Skin + Skin + Skin	1163	0.356202	ODMjoin - HOVON 132.xml	skin*	CodeListItem: Extramedullary disease	boolean	Null		ODMjoin - HOVON 132.xml	skin*	CodeListItem: Extramedullary disease	boolean	Null		ODMjoin - HOVON 132.xml	skin*	CodeListItem: Extramedullary disease	boolean	Null		ODMjoin - HOVON 132.xml	skin*	CodeListItem: Extramedullary disease	boolean	Null		ODMjoin - AMLSG 21-13.xml	Skin	CodeListItem: Extramedullary Manifestatation	boolean	Null		ODMjoin - EBMT.xml	Skin	CodeListItem: Organs affected	boolean
83	C0018133	8	0	1	2	2	1	0	0	1	1	0.538095238095238	GvHD: + GvHD + GVHD + GvHD + Graft versus Host Disease (GvHD) since last report + GvHD + GvHD + GvHD	1171	0.358652	ODMjoin - SAL Dresden.xml	GvHD:	ItemDef	boolean	Null		ODMjoin - HOVON 132.xml	GvHD	ItemGroup	Complex Item	Null		ODMjoin - HOVON 132.xml	GVHD	ItemGroup	Complex Item	Null		ODMjoin - UK Münster Routine documentation.xml	GvHD	ItemDef	text	Null		ODMjoin - EBMT.xml	Graft versus Host Disease (GvHD) since last report	ItemGroup	Complex Item	Null		ODMjoin - EBMT.xml	GvHD	CodeListItem: HSCT related cause	boolean
84	C0018810	8	3	0	0	0	2	0	2	0	1	0.38376068376068373	Pulse + Pulse + Pulse + Puls + Puls: nd + Heart rate + Pulse + Heart rate	1179	0.361103	ODMjoin - AMLSG 21-13.xml	Pulse	ItemDef	integer	bpm		ODMjoin - AMLSG 21-13.xml	Pulse	ItemDef	integer	bpm		ODMjoin - AMLSG 21-13.xml	Pulse	ItemDef	integer	bpm		ODMjoin - Pazopanib.xml	Puls	ItemDef	integer	/min		ODMjoin - Pazopanib.xml	Puls: nd	ItemDef	text	Null		ODMjoin - UK Münster Routine documentation.xml	Heart rate	ItemDef	float
85	C3890735	7	0	0	0	0	0	0	4	3	0	0.2966786300920655	CRp (Leukocytes >=1,0 GPt/l ; Platelets <100 GPt/l): + CRi/ CRp: + CRp + Studienabbruch: Komplette Remission (CRp) + Tod: Komplette Remission (CRp) + Komplette Remission: unvollständige Erholung (CRp) + Komplette Remission mit unvollständiger Erholung der Thrombozyten (CRp)	1186	0.363247	ODMjoin - SAL Dresden.xml	CRp (Leukocytes >=1,0 GPt/l ; Platelets <100 GPt/l):	ItemDef	boolean	Null		ODMjoin - SAL Dresden.xml	CRi/ CRp:	ItemDef	boolean	Null		ODMjoin - SAL Dresden.xml	CRp	CodeListItem: therapy outcome	boolean	Null		ODMjoin - Pazopanib.xml	Studienabbruch: Komplette Remission (CRp)	ItemDef	text	Null		ODMjoin - Pazopanib.xml	Tod: Komplette Remission (CRp)	ItemDef	text	Null		ODMjoin - Pazopanib.xml	Komplette Remission: unvollständige Erholung (CRp)	ItemDef	text
86	C2984084	7	1	0	0	2	1	0	1	1	1	0.5421841125327462	FAB classification: + FAB type (Appendix A.4) + *specify diagnosis + FAB-classification of AML + FAB_Classification: unknown + FAB type of AML + FAB type of AML	1193	0.365391	ODMjoin - SAL Dresden.xml	FAB classification:	ItemDef	text	Null		ODMjoin - HOVON 132.xml	FAB type (Appendix A.4)	ItemDef	text	Null		ODMjoin - HOVON 132.xml	*specify diagnosis	ItemDef	text	Null		ODMjoin - AMLSG 21-13.xml	FAB-classification of AML	ItemDef	integer	Null		ODMjoin - Pazopanib.xml	FAB_Classification: unknown	ItemDef	text	Null		ODMjoin - UK Münster Routine documentation.xml	FAB type of AML	ItemDef	text
87	C0030605	7	1	2	0	0	2	0	1	0	1	0.673015873015873	aPTT + PTT + PTT + PTT + PTT + PTT + aPTT	1200	0.367534	ODMjoin - AMLSG 21-13.xml	aPTT	ItemDef	time	Seconds		ODMjoin - Pazopanib.xml	PTT	ItemDef	float	sek		ODMjoin - UK Münster Routine documentation.xml	PTT	ItemDef	text	Null		ODMjoin - Knappschaft Bochum Langendreer.xml	PTT	ItemDef	integer	sec		ODMjoin - Knappschaft Bochum Langendreer.xml	PTT	ItemDef	text	Null		ODMjoin - Döhner et al - international standard.xml	PTT	ItemDef	text
88	C0005954	7	0	1	0	6	0	0	0	0	0	0.6406473700591349	Bone Marrow Biopsy + BM biopsy done + BM biopsy done + BM biopsy done + BM biopsy done + BM biopsy done + Bone marrow trephine biopsy	1207	0.369678	ODMjoin - HOVON 132.xml	Bone Marrow Biopsy	ItemGroup	Complex Item	Null		ODMjoin - HOVON 132.xml	BM biopsy done	ItemDef	boolean	Null		ODMjoin - HOVON 132.xml	BM biopsy done	ItemDef	integer	Null		ODMjoin - HOVON 132.xml	BM biopsy done	ItemDef	boolean	Null		ODMjoin - HOVON 132.xml	BM biopsy done	ItemDef	boolean	Null		ODMjoin - HOVON 132.xml	BM biopsy done	ItemDef	boolean
89	C0420496	7	1	0	0	4	1	0	0	0	1	0.49854836521503193	Nights in hospital + Nights in hospital + Nights in hospital + Nights in hospital + Number of Nights in Hospital (until discharge or start of next Cycle) + Inpatient stay dates + Inpatient stay dates	1214	0.371822	ODMjoin - HOVON 132.xml	Nights in hospital	ItemDef	float	Null		ODMjoin - HOVON 132.xml	Nights in hospital	ItemDef	float	Null		ODMjoin - HOVON 132.xml	Nights in hospital	ItemDef	float	Null		ODMjoin - HOVON 132.xml	Nights in hospital	ItemDef	float	Null		ODMjoin - AMLSG 21-13.xml	Number of Nights in Hospital (until discharge or start of next Cycle)	ItemDef	integer	nights		ODMjoin - UK Münster Routine documentation.xml	Inpatient stay dates	ItemDef	date
90	C0200641	7	0	0	0	3	1	0	2	0	1	0.6595537795537796	Basophils + Basophils + Basophils + BasophileQG + Basophile Wert + Basophils + Basophils	1221	0.373966	ODMjoin - HOVON 132.xml	Basophils	ItemDef	float	%		ODMjoin - HOVON 132.xml	Basophils	ItemDef	float	%		ODMjoin - HOVON 132.xml	Basophils	ItemDef	float	%		ODMjoin - Pazopanib.xml	BasophileQG	ItemGroup	Complex Item	Null		ODMjoin - Pazopanib.xml	Basophile Wert	ItemDef	float	Null		ODMjoin - UK Münster Routine documentation.xml	Basophils	ItemDef	text
91	C0023884	7	1	0	1	4	1	0	0	0	0	0.6040816326530611	liver* + liver* + liver* + liver* + Liver + Liver + Liver	1228	0.37611	ODMjoin - HOVON 132.xml	liver*	CodeListItem: Extramedullary disease	boolean	Null		ODMjoin - HOVON 132.xml	liver*	CodeListItem: Extramedullary disease	boolean	Null		ODMjoin - HOVON 132.xml	liver*	CodeListItem: Extramedullary disease	boolean	Null		ODMjoin - HOVON 132.xml	liver*	CodeListItem: Extramedullary disease	boolean	Null		ODMjoin - AMLSG 21-13.xml	Liver	CodeListItem: Extramedullary Manifestatation	boolean	Null		ODMjoin - EBMT.xml	Liver	CodeListItem: Organs affected	boolean
92	C0262923	7	4	1	0	0	0	0	2	0	0	0.39023520339309814	Urine protein + Urine protein + normal + normal + Harnprotein Wert + Urin-Protein-Verhältnis + Urine protein	1235	0.378254	ODMjoin - AMLSG 21-13.xml	Urine protein	ItemDef	integer	Null		ODMjoin - AMLSG 21-13.xml	Urine protein	ItemDef	integer	Null		ODMjoin - AMLSG 21-13.xml	normal	CodeListItem: Urine protein	boolean	Null		ODMjoin - AMLSG 21-13.xml	normal	CodeListItem: Urine protein	boolean	Null		ODMjoin - Pazopanib.xml	Harnprotein Wert	ItemDef	float	Null		ODMjoin - Pazopanib.xml	Urin-Protein-Verhältnis	ItemDef	float
93	C0455279	7	1	0	0	3	0	0	2	0	1	0.6139612768184197	Promyelocytes + Promyelocytes + Promyelocytes + Promyelocytes + PromyelozytenQG + Promyelozyten Wert + Promyelocyte	1242	0.380398	ODMjoin - HOVON 132.xml	Promyelocytes	ItemDef	float	%		ODMjoin - HOVON 132.xml	Promyelocytes	ItemDef	float	%		ODMjoin - HOVON 132.xml	Promyelocytes	ItemDef	float	%		ODMjoin - AMLSG 21-13.xml	Promyelocytes	ItemDef	integer	%		ODMjoin - Pazopanib.xml	PromyelozytenQG	ItemGroup	Complex Item	Null		ODMjoin - Pazopanib.xml	Promyelozyten Wert	ItemDef	float
94	C0019080	7	1	0	1	3	0	0	0	2	0	0.5336763765335193	Hemorrhage: + Hemorrhage: + hemorrhage + hemorrhage + hemorrhage + Bleeding + Haemorrhage	1249	0.382542	ODMjoin - SAL Dresden.xml	Hemorrhage:	ItemDef	integer	Null		ODMjoin - SAL Dresden.xml	Hemorrhage:	ItemDef	boolean	Null		ODMjoin - HOVON 132.xml	hemorrhage	CodeListItem: Cause of death	boolean	Null		ODMjoin - HOVON 132.xml	hemorrhage	CodeListItem: Cause of death	boolean	Null		ODMjoin - HOVON 132.xml	hemorrhage	CodeListItem: Cause of death	boolean	Null		ODMjoin - AMLSG 21-13.xml	Bleeding	CodeListItem: Cause of death	boolean
95	C0229635	7	1	0	0	3	0	0	2	0	1	0.6046677132391418	Metamyelocytes + Metamyelocytes + Metamyelocytes + Metamyelocytes + MetamyelozytenQG + Metamyelozyten Wert + Metamyelocyte	1256	0.384686	ODMjoin - HOVON 132.xml	Metamyelocytes	ItemDef	float	%		ODMjoin - HOVON 132.xml	Metamyelocytes	ItemDef	float	%		ODMjoin - HOVON 132.xml	Metamyelocytes	ItemDef	float	Null		ODMjoin - AMLSG 21-13.xml	Metamyelocytes	ItemDef	integer	%		ODMjoin - Pazopanib.xml	MetamyelozytenQG	ItemGroup	Complex Item	Null		ODMjoin - Pazopanib.xml	Metamyelozyten Wert	ItemDef	float
96	C0201850	7	1	0	0	1	3	0	1	0	1	0.38095238095238093	Alkaline Phosphatase + Alkaline Phosphatase + AP + AP + Alkaline phosphatase + Alkaline phosphatase + AP	1263	0.38683	ODMjoin - HOVON 132.xml	Alkaline Phosphatase	ItemDef	float	U/L		ODMjoin - AMLSG 21-13.xml	Alkaline Phosphatase	ItemDef	integer	[U/l]		ODMjoin - Pazopanib.xml	AP	ItemDef	float	U/L		ODMjoin - UK Münster Routine documentation.xml	AP	ItemDef	text	Null		ODMjoin - Knappschaft Bochum Langendreer.xml	Alkaline phosphatase	ItemDef	integer	Null		ODMjoin - Knappschaft Bochum Langendreer.xml	Alkaline phosphatase	ItemDef	integer
97	C0201899	7	1	1	0	2	1	0	1	0	1	0.4731120731120732	AST (SGOT) + AST + AST/SGOT + ASAT (SGOT) (U/L) + AST + AST + AST	1270	0.388974	ODMjoin - HOVON 132.xml	AST (SGOT)	ItemDef	float	U/L		ODMjoin - HOVON 132.xml	AST	ItemDef	float	U/L		ODMjoin - AMLSG 21-13.xml	AST/SGOT	ItemDef	integer	[U/l]		ODMjoin - Pazopanib.xml	ASAT (SGOT) (U/L)	ItemDef	float	U/L		ODMjoin - UK Münster Routine documentation.xml	AST	ItemDef	text	Null		ODMjoin - Knappschaft Bochum Langendreer.xml	AST	ItemDef	text
98	C0857285	7	0	1	0	6	0	0	0	0	0	0.7034920634920636	Bone Marrow Aspirate + BM aspirate done + BM aspirate done + BM aspirate done + BM aspirate done + BM aspirate done + Bone marrow aspirate	1277	0.391118	ODMjoin - HOVON 132.xml	Bone Marrow Aspirate	ItemGroup	Complex Item	Null		ODMjoin - HOVON 132.xml	BM aspirate done	ItemDef	boolean	Null		ODMjoin - HOVON 132.xml	BM aspirate done	ItemDef	integer	Null		ODMjoin - HOVON 132.xml	BM aspirate done	ItemDef	boolean	Null		ODMjoin - HOVON 132.xml	BM aspirate done	ItemDef	boolean	Null		ODMjoin - HOVON 132.xml	BM aspirate done	ItemDef	boolean
99	C0041980	6	1	1	0	0	2	0	1	0	1	0.5743589743589744	Uric acid + Harnsäure + Uric acid + Uric acid + Uric acid + Uric acid	1283	0.392956	ODMjoin - AMLSG 21-13.xml	Uric acid	ItemDef	integer	[umol/l]		ODMjoin - Pazopanib.xml	Harnsäure	ItemDef	float	md/dl		ODMjoin - UK Münster Routine documentation.xml	Uric acid	ItemDef	text	Null		ODMjoin - Knappschaft Bochum Langendreer.xml	Uric acid	ItemDef	integer	mg/dl		ODMjoin - Knappschaft Bochum Langendreer.xml	Uric acid	ItemDef	text	Null		ODMjoin - Döhner et al - international standard.xml	Uric acid	ItemDef	text
100	C0200633	6	1	0	1	3	1	0	0	0	0	0.6045678561279584	Neutrophils + Neutrophils (segments & bands) + Neutrophils + Neutrophiles + PMNs (neutrophils) + Neutrophiles	1289	0.394793	ODMjoin - HOVON 132.xml	Neutrophils	ItemDef	float	%		ODMjoin - HOVON 132.xml	Neutrophils (segments & bands)	ItemDef	float	%		ODMjoin - HOVON 132.xml	Neutrophils	ItemDef	float	%		ODMjoin - AMLSG 21-13.xml	Neutrophiles	ItemDef	integer	%		ODMjoin - EBMT.xml	PMNs (neutrophils)	CodeListItem: Cell type on which test was performed	boolean	Null		ODMjoin - Knappschaft Bochum Langendreer.xml	Neutrophiles	ItemDef	integer
101	C0337443	6	1	1	0	0	3	0	0	0	1	0.8	Sodium + Sodium + Sodium + Sodium + Sodium + Sodium	1295	0.396631	ODMjoin - AMLSG 21-13.xml	Sodium	ItemDef	integer	[mmol/l]		ODMjoin - UK Münster Routine documentation.xml	Sodium	ItemDef	text	Null		ODMjoin - Knappschaft Bochum Langendreer.xml	Sodium	ItemDef	integer	Null		ODMjoin - Knappschaft Bochum Langendreer.xml	Sodium	ItemDef	integer	mmol/l		ODMjoin - Knappschaft Bochum Langendreer.xml	Sodium	ItemDef	text	Null		ODMjoin - Döhner et al - international standard.xml	Sodium	ItemDef	text
102	C0455284	6	1	0	0	3	0	0	1	0	1	0.6424242424242425	Myelocytes + Myelocytes + Myelocytes + Myelocytes + MyelozytenQG + Myelocyte	1301	0.398469	ODMjoin - HOVON 132.xml	Myelocytes	ItemDef	float	%		ODMjoin - HOVON 132.xml	Myelocytes	ItemDef	float	%		ODMjoin - HOVON 132.xml	Myelocytes	ItemDef	float	%		ODMjoin - AMLSG 21-13.xml	Myelocytes	ItemDef	integer	%		ODMjoin - Pazopanib.xml	MyelozytenQG	ItemGroup	Complex Item	Null		ODMjoin - UK Münster Routine documentation.xml	Myelocyte	ItemDef	text
103	C0202194	6	1	1	0	0	3	0	0	0	1	0.8	Potassium + Potassium + Potassium + Potassium + Potassium + Potassium	1307	0.400306	ODMjoin - AMLSG 21-13.xml	Potassium	ItemDef	integer	[mmol/l]		ODMjoin - UK Münster Routine documentation.xml	Potassium	ItemDef	text	Null		ODMjoin - Knappschaft Bochum Langendreer.xml	Potassium	ItemDef	integer	Null		ODMjoin - Knappschaft Bochum Langendreer.xml	Potassium	ItemDef	integer	mmol/l		ODMjoin - Knappschaft Bochum Langendreer.xml	Potassium	ItemDef	text	Null		ODMjoin - Döhner et al - international standard.xml	Potassium	ItemDef	text
104	C0948441	6	0	0	2	3	0	0	0	1	0	0.3708167855536277	Coagulopathy (deep vein thrombosis or pulmonary embolism): + veno-occlusive disease* + veno-occlusive disease* + veno-occlusive disease* + VOD + Veno-occlusive disease (VOD)	1313	0.402144	ODMjoin - SAL Dresden.xml	Coagulopathy (deep vein thrombosis or pulmonary embolism):	ItemDef	integer	Null		ODMjoin - HOVON 132.xml	veno-occlusive disease*	CodeListItem: Cause of death	boolean	Null		ODMjoin - HOVON 132.xml	veno-occlusive disease*	CodeListItem: Cause of death	boolean	Null		ODMjoin - HOVON 132.xml	veno-occlusive disease*	CodeListItem: Cause of death	boolean	Null		ODMjoin - EBMT.xml	VOD	ItemDef	integer	Null		ODMjoin - EBMT.xml	Veno-occlusive disease (VOD)	CodeListItem: HSCT related cause	boolean
105	C0086345	6	0	1	0	0	1	0	3	0	1	0.8428242174062608	Molekulargenetik: nd + Molekulargenetik: sonstige + Molekulargenetik: Datum Status + Molecular genetics + Molecular genetics + Molecular genetics	1319	0.403982	ODMjoin - Pazopanib.xml	Molekulargenetik: nd	ItemDef	text	Null		ODMjoin - Pazopanib.xml	Molekulargenetik: sonstige	ItemDef	text	Null		ODMjoin - Pazopanib.xml	Molekulargenetik: Datum Status	ItemDef	text	Null		ODMjoin - UK Münster Routine documentation.xml	Molecular genetics	ItemDef	text	Null		ODMjoin - Knappschaft Bochum Langendreer.xml	Molecular genetics	ItemDef	text	Null		ODMjoin - Döhner et al - international standard.xml	Molecular genetics	ItemDef	text
106	C2238269	6	0	0	0	4	0	0	2	0	0	0.6546542926935084	Bone Marrow Evaluation (6 Months after second randomization + Bone Marrow Evaluation + Bone Marrow Evaluation + Bone Marrow Evaluation + Knochenmarkuntersuchung + Knochenmarkuntersuchung: nd	1325	0.405819	ODMjoin - HOVON 132.xml	Bone Marrow Evaluation (6 Months after second randomization	ItemGroup	Complex Item	Null		ODMjoin - HOVON 132.xml	Bone Marrow Evaluation	ItemGroup	Complex Item	Null		ODMjoin - HOVON 132.xml	Bone Marrow Evaluation	ItemGroup	Complex Item	Null		ODMjoin - HOVON 132.xml	Bone Marrow Evaluation	ItemGroup	Complex Item	Null		ODMjoin - Pazopanib.xml	Knochenmarkuntersuchung	ItemGroup	Complex Item	Null		ODMjoin - Pazopanib.xml	Knochenmarkuntersuchung: nd	ItemDef	text
107	C3463824	6	0	0	2	3	0	0	0	1	0	0.2522683852095617	Myelodysplastic syndrome history? + Prior MDS + MDS* + MDS unclassified + Diagnosis: MDS + MDS	1331	0.407657	ODMjoin - SAL Dresden.xml	Myelodysplastic syndrome history?	ItemDef	boolean	Null		ODMjoin - HOVON 132.xml	Prior MDS	ItemDef	integer	Null		ODMjoin - HOVON 132.xml	MDS*	CodeListItem: Second primary malignancy	boolean	Null		ODMjoin - HOVON 132.xml	MDS unclassified	CodeListItem: MDS Subtype	boolean	Null		ODMjoin - EBMT.xml	Diagnosis: MDS	CodeListItem: Secondary malignancy	lymphoproliferative or myeloproliferative disorder diagnosed	boolean	Null		ODMjoin - EBMT.xml	MDS	CodeListItem: Primary disease diagnosis
108	C0242318	6	1	1	0	2	1	0	0	0	1	0.3650285662050368	Tissue Typing Form + Was tissue typing of siblings/other relative done + Tissue typing done + HLA-Typing + HLA-Typing + HLA typing	1337	0.409495	ODMjoin - HOVON 132.xml	Tissue Typing Form	ItemGroup	Complex Item	Null		ODMjoin - HOVON 132.xml	Was tissue typing of siblings/other relative done	ItemDef	integer	Null		ODMjoin - AMLSG 21-13.xml	Tissue typing done	ItemDef	boolean	Null		ODMjoin - UK Münster Routine documentation.xml	HLA-Typing	ItemDef	text	Null		ODMjoin - Knappschaft Bochum Langendreer.xml	HLA-Typing	ItemDef	text	Null		ODMjoin - Döhner et al - international standard.xml	HLA typing	ItemDef	text
109	C0202042	6	0	1	0	0	3	0	1	0	1	0.5756862745098038	Glukose + Glucose + Blood glucose concentration + Glucose + Glucose + Glucose	1343	0.411332	ODMjoin - Pazopanib.xml	Glukose	ItemDef	float	mg/dl		ODMjoin - UK Münster Routine documentation.xml	Glucose	ItemDef	text	Null		ODMjoin - Knappschaft Bochum Langendreer.xml	Blood glucose concentration	ItemDef	integer	Null		ODMjoin - Knappschaft Bochum Langendreer.xml	Glucose	ItemDef	integer	mg/dl		ODMjoin - Knappschaft Bochum Langendreer.xml	Glucose	ItemDef	text	Null		ODMjoin - Döhner et al - international standard.xml	Glucose	ItemDef	text
110	[C0011008, C1882078]	6	2	0	0	2	2	0	0	0	0	0.3996842011894486	First date ANC >1.0 x 109/L + First date ANC >1.0 x 109/L + Neutrophiles > 0.5 Giga/l Date + Neutrophiles > 1.5 Giga/l Date + ANC >500 - Day after Transplant + ANC > 500 u/l date	1349	0.41317	ODMjoin - HOVON 132.xml	First date ANC >1.0 x 109/L	ItemDef	date	dd/mm/yyyy		ODMjoin - HOVON 132.xml	First date ANC >1.0 x 109/L	ItemDef	date	dd/mm/yyyy		ODMjoin - AMLSG 21-13.xml	Neutrophiles > 0.5 Giga/l Date	ItemDef	date	Null		ODMjoin - AMLSG 21-13.xml	Neutrophiles > 1.5 Giga/l Date	ItemDef	date	Null		ODMjoin - Knappschaft Bochum Langendreer.xml	ANC >500 - Day after Transplant	ItemDef	integer	U/l		ODMjoin - Knappschaft Bochum Langendreer.xml	ANC > 500 u/l date	ItemDef	date
111	[C0481504, C0439231]	6	6	0	0	0	0	0	0	0	0	0.8692649572649573	Maintenance Month + If in Maintenance: Month + If Maintenance: Month + Maintenance Month + If Maintanance: which Month? + If Maintenance: Month	1355	0.415008	ODMjoin - AMLSG 21-13.xml	Maintenance Month	ItemDef	integer	Month		ODMjoin - AMLSG 21-13.xml	If in Maintenance: Month	ItemDef	integer	Null		ODMjoin - AMLSG 21-13.xml	If Maintenance: Month	ItemDef	integer	Month		ODMjoin - AMLSG 21-13.xml	Maintenance Month	ItemDef	integer	Null		ODMjoin - AMLSG 21-13.xml	If Maintanance: which Month?	ItemDef	integer	Null		ODMjoin - AMLSG 21-13.xml	If Maintenance: Month	ItemDef	integer
112	[C0011008, C0472699]	6	0	0	1	2	2	0	0	1	0	0.513859902280955	Date of transplantation: + Date of Transplant + Transplant date + Date of last HSCT for this patient + Date of stem cell transplant + Day of Transplantation +100	1361	0.416845	ODMjoin - SAL Dresden.xml	Date of transplantation:	ItemDef	date	Null		ODMjoin - HOVON 132.xml	Date of Transplant	ItemDef	date	dd/mm/yyyy		ODMjoin - HOVON 132.xml	Transplant date	ItemDef	date	dd/mm/yyyy		ODMjoin - EBMT.xml	Date of last HSCT for this patient	ItemDef	date	yyyy/mm/dd		ODMjoin - Knappschaft Bochum Langendreer.xml	Date of stem cell transplant	ItemDef	date	Null		ODMjoin - Knappschaft Bochum Langendreer.xml	Day of Transplantation +100	ItemDef	integer
113	[C0857285, C0220825]	6	0	0	0	6	0	0	0	0	0	0.8204444444444445	BM Aspirate evaluable + BM Aspirate evaluable + Evaluable + BM Aspirate evaluable + BM Aspirate evaluable + BM aspirate evaluable	1367	0.418683	ODMjoin - HOVON 132.xml	BM Aspirate evaluable	ItemDef	boolean	Null		ODMjoin - HOVON 132.xml	BM Aspirate evaluable	ItemDef	boolean	Null		ODMjoin - HOVON 132.xml	Evaluable	ItemDef	text	Null		ODMjoin - HOVON 132.xml	BM Aspirate evaluable	ItemDef	boolean	Null		ODMjoin - HOVON 132.xml	BM Aspirate evaluable	ItemDef	boolean	Null		ODMjoin - HOVON 132.xml	BM aspirate evaluable	ItemDef	integer
114	[C0011008, C0035020]	6	0	0	0	2	2	0	1	1	0	0.5919709963239375	Date of recurrence: + Date of relapse + Date of relapse + Rezidiv-Diagnose: Datum + Relapse day after Transplantation + Relapse date	1373	0.420521	ODMjoin - SAL Dresden.xml	Date of recurrence:	ItemDef	date	Null		ODMjoin - HOVON 132.xml	Date of relapse	ItemDef	date	dd/mm/yyyy		ODMjoin - HOVON 132.xml	Date of relapse	ItemDef	date	dd/mm/yyyy		ODMjoin - Pazopanib.xml	Rezidiv-Diagnose: Datum	ItemDef	date	Null		ODMjoin - Knappschaft Bochum Langendreer.xml	Relapse day after Transplantation	ItemDef	integer	Null		ODMjoin - Knappschaft Bochum Langendreer.xml	Relapse date	ItemDef	date
115	C0014412	5	0	1	1	3	0	0	0	0	0	0.32538784472902127	External/environmental exposures (Please provide any information about external / environmental exposures that might be risk factors for the reported SPM. If no information is available, fill out as ÔÇÿunknownÔÇÖ.) + Other + Exposure to toxic agents (e.g. insecticide) + Yes, disease related to prior exposure to therapeutic drugs or radiation (treatment for previous malignancies) + Prior exposure …	1378	0.422052	ODMjoin - HOVON 132.xml	External/environmental exposures (Please provide any information about external / environmental exposures that might be risk factors for the reported SPM. If no information is available, fill out as ÔÇÿunknownÔÇÖ.)	ItemGroup	Complex Item	Null		ODMjoin - HOVON 132.xml	Other	ItemDef	integer	Null		ODMjoin - HOVON 132.xml	Exposure to toxic agents (e.g. insecticide)	ItemDef	integer	Null		ODMjoin - EBMT.xml	Yes, disease related to prior exposure to therapeutic drugs or radiation (treatment for previous malignancies)	CodeListItem: Secondary origin	boolean	Null		ODMjoin - Döhner et al - international standard.xml	Prior exposure to toxic agents	ItemDef	text	Null
116	C0201925	5	1	1	0	0	2	0	0	0	1	0.8	Calcium + Calcium + Calcium + Calcium + Calcium	1383	0.423583	ODMjoin - AMLSG 21-13.xml	Calcium	ItemDef	text	[mmol/l]		ODMjoin - UK Münster Routine documentation.xml	Calcium	ItemDef	text	Null		ODMjoin - Knappschaft Bochum Langendreer.xml	Calcium	ItemDef	integer	mmol/l		ODMjoin - Knappschaft Bochum Langendreer.xml	Calcium	ItemDef	text	Null		ODMjoin - Döhner et al - international standard.xml	Calcium	ItemDef	text	Null
118	C0037993	5	1	0	0	4	0	0	0	0	0	0.8628571428571428	spleen* + spleen* + spleen* + spleen* + Spleen	1388	0.425115	ODMjoin - HOVON 132.xml	spleen*	CodeListItem: Extramedullary disease	boolean	Null		ODMjoin - HOVON 132.xml	spleen*	CodeListItem: Extramedullary disease	boolean	Null		ODMjoin - HOVON 132.xml	spleen*	CodeListItem: Extramedullary disease	boolean	Null		ODMjoin - HOVON 132.xml	spleen*	CodeListItem: Extramedullary disease	boolean	Null		ODMjoin - AMLSG 21-13.xml	Spleen	CodeListItem: Extramedullary Manifestatation	boolean	Null
119	C0019163	5	2	1	1	0	0	0	0	0	1	0.34560639360639367	Hepatitis B test result + positive + Hepatitis B + HBV + Hepatitis B	1393	0.426646	ODMjoin - AMLSG 21-13.xml	Hepatitis B test result	ItemDef	integer	Null		ODMjoin - AMLSG 21-13.xml	positive	CodeListItem: Hepatitis B test result	boolean	Null		ODMjoin - UK Münster Routine documentation.xml	Hepatitis B	ItemDef	text	Null		ODMjoin - EBMT.xml	HBV	CodeListItem: AML Pathogens of interest	boolean	Null		ODMjoin - Döhner et al - international standard.xml	Hepatitis B	ItemDef	text	Null
120	C0035403	5	0	0	1	1	2	0	0	0	1	0.658051282051282	Rh factor Patient + Rhesus factor + Rh factor + Rhesus + Rhesus factor	1398	0.428178	ODMjoin - HOVON 132.xml	Rh factor Patient	ItemDef	boolean	Null		ODMjoin - UK Münster Routine documentation.xml	Rhesus factor	ItemDef	text	Null		ODMjoin - EBMT.xml	Rh factor	ItemDef	text	Null		ODMjoin - Knappschaft Bochum Langendreer.xml	Rhesus	ItemDef	text	Null		ODMjoin - Knappschaft Bochum Langendreer.xml	Rhesus factor	ItemDef	text	Null
121	C0005771	5	2	1	0	0	1	0	0	0	1	0.5952000000000001	Blood count + Blood count evaluation done? (If yes specify on CRF "Blood Count Evaluation" + Blood count + Blood count + Blood count	1403	0.429709	ODMjoin - AMLSG 21-13.xml	Blood count	ItemGroup	Complex Item	Null		ODMjoin - AMLSG 21-13.xml	Blood count evaluation done? (If yes specify on CRF "Blood Count Evaluation"	ItemDef	boolean	Null		ODMjoin - UK Münster Routine documentation.xml	Blood count	ItemDef	text	Null		ODMjoin - Knappschaft Bochum Langendreer.xml	Blood count	ItemDef	text	Null		ODMjoin - Döhner et al - international standard.xml	Blood count	ItemDef	text	Null
122	C0262926	5	1	1	0	0	2	0	0	0	1	0.8476190476190476	previous diseasesand Baseline symptoms + Medical history + Medical history + Medical history + Medical history	1408	0.43124	ODMjoin - AMLSG 21-13.xml	previous diseasesand Baseline symptoms	ItemDef	text	Null		ODMjoin - UK Münster Routine documentation.xml	Medical history	ItemDef	text	Null		ODMjoin - Knappschaft Bochum Langendreer.xml	Medical history	ItemDef	text	Null		ODMjoin - Knappschaft Bochum Langendreer.xml	Medical history	ItemDef	text	Null		ODMjoin - Döhner et al - international standard.xml	Medical history	ItemDef	text	Null
123	C0013516	5	3	1	0	0	0	0	0	0	1	0.8387777777777778	Echocardiography done? + Echocardiography abnormal + Echocardiography + Echocardiography + Echocardiography	1413	0.432772	ODMjoin - AMLSG 21-13.xml	Echocardiography done?	ItemDef	boolean	Null		ODMjoin - AMLSG 21-13.xml	Echocardiography abnormal	ItemDef	boolean	Null		ODMjoin - AMLSG 21-13.xml	Echocardiography	ItemDef	boolean	Null		ODMjoin - UK Münster Routine documentation.xml	Echocardiography	ItemDef	text	Null		ODMjoin - Döhner et al - international standard.xml	Echocardiography	ItemDef	text	Null
124	C2986497	5	2	0	0	2	0	0	0	1	0	0.6881148459383754	Total dose: + Total dose + Total dose actually given + Total Dose [mg] + Total Dose [mg]	1418	0.434303	ODMjoin - SAL Dresden.xml	Total dose:	ItemDef	integer	mg		ODMjoin - HOVON 132.xml	Total dose	ItemDef	float	Gy		ODMjoin - HOVON 132.xml	Total dose actually given	ItemDef	float	mg		ODMjoin - AMLSG 21-13.xml	Total Dose [mg]	ItemDef	integer	mg		ODMjoin - AMLSG 21-13.xml	Total Dose [mg]	ItemDef	integer	mg
125	C0018943	5	1	0	0	0	1	0	0	2	1	0.5306666666666667	hematological + hematological + Hematology + Hematological remission + Hematological remission	1423	0.435835	ODMjoin - SAL Dresden.xml	hematological	CodeListItem: complete remission	boolean	Null		ODMjoin - SAL Dresden.xml	hematological	CodeListItem: Complete remission	boolean	Null		ODMjoin - AMLSG 21-13.xml	Hematology	ItemGroup	Complex Item	Null		ODMjoin - UK Münster Routine documentation.xml	Hematological remission	CodeListItem: AML Status/Remission	boolean	Null		ODMjoin - Knappschaft Bochum Langendreer.xml	Hematological remission	CodeListItem: AML Status/Remission	boolean	Null
126	C0523961	5	0	1	0	0	3	0	0	0	1	1.0	Urea + Urea + Urea + Urea + Urea	1428	0.437366	ODMjoin - UK Münster Routine documentation.xml	Urea	ItemDef	text	Null		ODMjoin - Knappschaft Bochum Langendreer.xml	Urea	ItemDef	integer	Null		ODMjoin - Knappschaft Bochum Langendreer.xml	Urea	ItemDef	integer	mg/dl		ODMjoin - Knappschaft Bochum Langendreer.xml	Urea	ItemDef	text	Null		ODMjoin - Döhner et al - international standard.xml	Urea	ItemDef	text	Null
127	C0229664	5	0	0	0	5	0	0	0	0	0	0.38941176470588235	Peripheral blood evaluation + Peripheral blood evaluation + peripheral blood + peripheral blood + PB	1433	0.438897	ODMjoin - HOVON 132.xml	Peripheral blood evaluation	ItemGroup	Complex Item	Null		ODMjoin - HOVON 132.xml	Peripheral blood evaluation	ItemDef	integer	Null		ODMjoin - HOVON 132.xml	peripheral blood	CodeListItem: Source of stem cells	boolean	Null		ODMjoin - HOVON 132.xml	peripheral blood	CodeListItem: Source of stem cells	boolean	Null		ODMjoin - HOVON 132.xml	PB	CodeListItem: Type of examination	boolean	Null
128	C0948762	5	0	1	0	3	1	0	0	0	0	0.3083733133433284	ANC + ANC + Was ANC recovered to > 0.5x109/L + Neutrophiles absolute + ANC	1438	0.440429	ODMjoin - HOVON 132.xml	ANC	ItemDef	float	10^9/L		ODMjoin - HOVON 132.xml	ANC	ItemDef	float	10^9/L		ODMjoin - HOVON 132.xml	Was ANC recovered to > 0.5x109/L	ItemDef	integer	Null		ODMjoin - Knappschaft Bochum Langendreer.xml	Neutrophiles absolute	ItemDef	integer	10^3/ul		ODMjoin - Döhner et al - international standard.xml	ANC	ItemDef	text	Null
129	C0019196	5	2	1	1	0	0	0	0	0	1	0.34560639360639367	Hepatitis C test result + positive + Hepatitis C + HCV + Hepatitis C	1443	0.44196	ODMjoin - AMLSG 21-13.xml	Hepatitis C test result	ItemDef	integer	Null		ODMjoin - AMLSG 21-13.xml	positive	CodeListItem: Hepatitis C test result	boolean	Null		ODMjoin - UK Münster Routine documentation.xml	Hepatitis C	ItemDef	text	Null		ODMjoin - EBMT.xml	HCV	CodeListItem: AML Pathogens of interest	boolean	Null		ODMjoin - Döhner et al - international standard.xml	Hepatitis C	ItemDef	text	Null
130	C0014792	5	2	0	0	0	2	0	0	0	1	0.6857142857142857	Erythrocytes + Erythrocytes + Erythrocytes + RBC(Erythrocytes) + Erythrocytes	1448	0.443492	ODMjoin - AMLSG 21-13.xml	Erythrocytes	ItemDef	integer	[Tera/l]		ODMjoin - AMLSG 21-13.xml	Erythrocytes	ItemDef	integer	[Tera/l]		ODMjoin - UK Münster Routine documentation.xml	Erythrocytes	ItemDef	text	Null		ODMjoin - Knappschaft Bochum Langendreer.xml	RBC(Erythrocytes)	ItemDef	integer	100^6/ul		ODMjoin - Knappschaft Bochum Langendreer.xml	Erythrocytes	ItemDef	text	Null
131	C3260254	5	1	0	0	3	0	0	1	0	0	0.8506666666666666	Cellularity + Cellularity + Cellularity + Cellularity + Zytologie: Zellularität	1453	0.445023	ODMjoin - HOVON 132.xml	Cellularity	ItemDef	integer	Null		ODMjoin - HOVON 132.xml	Cellularity	ItemDef	integer	Null		ODMjoin - HOVON 132.xml	Cellularity	ItemDef	text	Null		ODMjoin - AMLSG 21-13.xml	Cellularity	ItemDef	integer	Null		ODMjoin - Pazopanib.xml	Zytologie: Zellularität	ItemDef	text	Null
132	C3273253	5	0	1	2	1	0	0	1	0	0	0.26151512048286246	Constitutional chromosome abnormality + Zytogenetik: komplexer Karyotyp (>= 3 Läsionen) + If abnormal: Are there 3 or more abnormalities (complex kariotype)? + Yes + complex karyotype	1458	0.446554	ODMjoin - HOVON 132.xml	Constitutional chromosome abnormality	ItemDef	integer	Null		ODMjoin - Pazopanib.xml	Zytogenetik: komplexer Karyotyp (>= 3 Läsionen)	ItemDef	text	Null		ODMjoin - EBMT.xml	If abnormal: Are there 3 or more abnormalities (complex kariotype)?	ItemDef	integer	Null		ODMjoin - EBMT.xml	Yes	CodeListItem: If abnormal: Are there 3 or more abnormalities (complex kariotype)?	boolean	Null		ODMjoin - Döhner et al - international standard.xml	complex karyotype	ItemDef	text	Null
133	C0856825	5	0	0	2	2	1	0	0	0	0	0.5375517075517076	Acute GvHD (not previously reported) + Acute GvHD + aGvHD + Acute Graft Versus Host Disease (after this infusion but before any further infusion / transplant) + Acute Graft vs. Host Disease Grade	1463	0.448086	ODMjoin - HOVON 132.xml	Acute GvHD (not previously reported)	ItemDef	integer	Null		ODMjoin - HOVON 132.xml	Acute GvHD	ItemDef	integer	Null		ODMjoin - EBMT.xml	aGvHD	ItemDef	integer	Null		ODMjoin - EBMT.xml	Acute Graft Versus Host Disease (after this infusion but before any further infusion / transplant)	ItemDef	integer	Null		ODMjoin - Knappschaft Bochum Langendreer.xml	Acute Graft vs. Host Disease Grade	ItemDef	text	Null
134	C0007584	5	0	0	5	0	0	0	0	0	0	0.5466666666666667	Total number of cells infused (non DLI only) + Number + Number + Number + Number	1468	0.449617	ODMjoin - EBMT.xml	Total number of cells infused (non DLI only)	ItemDef	integer	x10^6/kg		ODMjoin - EBMT.xml	Number	CodeListItem: Nucleated cells	boolean	Null		ODMjoin - EBMT.xml	Number	CodeListItem: CD34	boolean	Null		ODMjoin - EBMT.xml	Number	CodeListItem: CD3	boolean	Null		ODMjoin - EBMT.xml	Number	CodeListItem: All cells	boolean	Null
135	C0042014	5	3	1	0	0	0	0	1	0	0	0.6165811965811967	Urinalysis + Urinalysis done? + Urinalysis done + Urinanalyse + Urinalysis	1473	0.451149	ODMjoin - AMLSG 21-13.xml	Urinalysis	ItemGroup	Complex Item	Null		ODMjoin - AMLSG 21-13.xml	Urinalysis done?	ItemDef	boolean	Null		ODMjoin - AMLSG 21-13.xml	Urinalysis done	ItemDef	boolean	Null		ODMjoin - Pazopanib.xml	Urinanalyse	ItemGroup	Complex Item	Null		ODMjoin - Döhner et al - international standard.xml	Urinalysis	ItemDef	text	Null
136	C0032976	5	3	1	1	0	0	0	0	0	0	0.31061946169772264	Pregnancy test (female Patients of child-bearing age only) + Pregnancy test done? + Pregnancy test done? (Female patients of childbearing age only) + No + Pregnancy test	1478	0.45268	ODMjoin - AMLSG 21-13.xml	Pregnancy test (female Patients of child-bearing age only)	ItemGroup	Complex Item	Null		ODMjoin - AMLSG 21-13.xml	Pregnancy test done?	ItemDef	boolean	Null		ODMjoin - AMLSG 21-13.xml	Pregnancy test done? (Female patients of childbearing age only)	ItemDef	boolean	Null		ODMjoin - EBMT.xml	No	CodeListItem: Pregnancy	boolean	Null		ODMjoin - Döhner et al - international standard.xml	Pregnancy test	ItemDef	text	Null
137	C0019682	5	2	1	1	0	0	0	0	0	1	0.3291428571428571	HIV test result + positive + HIV + HIV + HIV	1483	0.454211	ODMjoin - AMLSG 21-13.xml	HIV test result	ItemDef	integer	Null		ODMjoin - AMLSG 21-13.xml	positive	CodeListItem: HIV test result	boolean	Null		ODMjoin - UK Münster Routine documentation.xml	HIV	ItemDef	text	Null		ODMjoin - EBMT.xml	HIV	CodeListItem: AML Pathogens of interest	boolean	Null		ODMjoin - Döhner et al - international standard.xml	HIV	ItemDef	text	Null
138	C0867389	5	0	0	2	2	0	0	0	1	0	0.46617231134878195	chronic GvHD + Chronic GvHD (not previously reported) + Chronic GvHD + Chronic Graft versus Host Disease + Presence of cGVHD	1488	0.455743	ODMjoin - SAL Dresden.xml	chronic GvHD	CodeListItem: therapy; delayed effect	boolean	Null		ODMjoin - HOVON 132.xml	Chronic GvHD (not previously reported)	ItemDef	integer	Null		ODMjoin - HOVON 132.xml	Chronic GvHD	ItemDef	integer	Null		ODMjoin - EBMT.xml	Chronic Graft versus Host Disease	ItemGroup	Complex Item	Null		ODMjoin - EBMT.xml	Presence of cGVHD	ItemDef	integer	Null
139	C0079611	5	0	1	0	0	1	0	1	1	1	0.7992592592592592	immunophenotyping + Target-Rez-Phosph. Knochenm.: Immunphänonotypisierung nd + Immunophenotyping + Immunophenotyping + Immunophenotyping	1493	0.457274	ODMjoin - SAL Dresden.xml	immunophenotyping	CodeListItem: diagnostik	boolean	Null		ODMjoin - Pazopanib.xml	Target-Rez-Phosph. Knochenm.: Immunphänonotypisierung nd	ItemDef	text	Null		ODMjoin - UK Münster Routine documentation.xml	Immunophenotyping	ItemDef	text	Null		ODMjoin - Knappschaft Bochum Langendreer.xml	Immunophenotyping	ItemDef	text	Null		ODMjoin - Döhner et al - international standard.xml	Immunophenotyping	ItemDef	text	Null
141	[C0439231, C0205449]	5	5	0	0	0	0	0	0	0	0	0.96	after 3 Month + after 3 Months + after 3 Month + after 3 Months + after 3 Months	1498	0.458806	ODMjoin - AMLSG 21-13.xml	after 3 Month	CodeListItem: Maintenance Month	boolean	Null		ODMjoin - AMLSG 21-13.xml	after 3 Months	CodeListItem: Maintenance Month	boolean	Null		ODMjoin - AMLSG 21-13.xml	after 3 Month	CodeListItem: Point in time	boolean	Null		ODMjoin - AMLSG 21-13.xml	after 3 Months	CodeListItem: Maintenance Month	boolean	Null		ODMjoin - AMLSG 21-13.xml	after 3 Months	CodeListItem: Maintenance Month	boolean	Null
142	[C0011008, C1882407]	5	2	0	0	2	1	0	0	0	0	0.6262434782608695	First date platelets >50 x 109/L + First date platelets >50 x 109/L + Platelets > 50 Giga/l Date + Platelets > 100 Giga/l Date + Platelets self-sustaining at date	1503	0.460337	ODMjoin - HOVON 132.xml	First date platelets >50 x 109/L	ItemDef	date	dd/mm/yyyy		ODMjoin - HOVON 132.xml	First date platelets >50 x 109/L	ItemDef	date	dd/mm/yyyy		ODMjoin - AMLSG 21-13.xml	Platelets > 50 Giga/l Date	ItemDef	date	Null		ODMjoin - AMLSG 21-13.xml	Platelets > 100 Giga/l Date	ItemDef	date	Null		ODMjoin - Knappschaft Bochum Langendreer.xml	Platelets self-sustaining at date	ItemDef	date	Null
143	[C0205455, C0439231]	5	5	0	0	0	0	0	0	0	0	0.96	after 9 Month + after 9 Months + after 9 Month + after 9 Months + after 9Months	1508	0.461868	ODMjoin - AMLSG 21-13.xml	after 9 Month	CodeListItem: Maintenance Month	boolean	Null		ODMjoin - AMLSG 21-13.xml	after 9 Months	CodeListItem: Maintenance Month	boolean	Null		ODMjoin - AMLSG 21-13.xml	after 9 Month	CodeListItem: Point in time	boolean	Null		ODMjoin - AMLSG 21-13.xml	after 9 Months	CodeListItem: Maintenance Month	boolean	Null		ODMjoin - AMLSG 21-13.xml	after 9Months	CodeListItem: Maintenance Month	boolean	Null
144	[C0205452, C0439231]	5	5	0	0	0	0	0	0	0	0	0.96	after 6 Month + after 6 Month + after 6 Month + after 6 Months + after 6 Months	1513	0.4634	ODMjoin - AMLSG 21-13.xml	after 6 Month	CodeListItem: Maintenance Month	boolean	Null		ODMjoin - AMLSG 21-13.xml	after 6 Month	CodeListItem: Maintenance Month	boolean	Null		ODMjoin - AMLSG 21-13.xml	after 6 Month	CodeListItem: Point in time	boolean	Null		ODMjoin - AMLSG 21-13.xml	after 6 Months	CodeListItem: Maintenance Month	boolean	Null		ODMjoin - AMLSG 21-13.xml	after 6 Months	CodeListItem: Maintenance Month	boolean	Null
145	[C0205458, C0439231]	5	5	0	0	0	0	0	0	0	0	0.963076923076923	after 12 Month + after 12 Months + after 12 Month + after 12 Months + after 12 Months	1518	0.464931	ODMjoin - AMLSG 21-13.xml	after 12 Month	CodeListItem: Maintenance Month	boolean	Null		ODMjoin - AMLSG 21-13.xml	after 12 Months	CodeListItem: Maintenance Month	boolean	Null		ODMjoin - AMLSG 21-13.xml	after 12 Month	CodeListItem: Point in time	boolean	Null		ODMjoin - AMLSG 21-13.xml	after 12 Months	CodeListItem: Maintenance Month	boolean	Null		ODMjoin - AMLSG 21-13.xml	after 12 Months	CodeListItem: Maintenance Month	boolean	Null
146	C0942466	4	0	0	0	0	1	0	2	0	1	0.4853360147477795	SegmentkernigQG + Segmentkernige Wert + Segmented neutrophil + Segmented neutrophil	1522	0.466156	ODMjoin - Pazopanib.xml	SegmentkernigQG	ItemGroup	Complex Item	Null		ODMjoin - Pazopanib.xml	Segmentkernige Wert	ItemDef	float	Null		ODMjoin - UK Münster Routine documentation.xml	Segmented neutrophil	ItemDef	text	Null		ODMjoin - Knappschaft Bochum Langendreer.xml	Segmented neutrophil	ItemDef	text	Null
147	C1705586	4	1	0	0	1	0	0	2	0	0	0.8105050505050506	AE Outcome + Outcome + AE: Outcome XXX + AE: Outcome	1526	0.467381	ODMjoin - HOVON 132.xml	AE Outcome	ItemDef	integer	Null		ODMjoin - AMLSG 21-13.xml	Outcome	ItemDef	integer	Null		ODMjoin - Pazopanib.xml	AE: Outcome XXX	ItemDef	text	Null		ODMjoin - Pazopanib.xml	AE: Outcome	ItemDef	text	Null
148	C0376450	4	0	0	0	4	0	0	0	0	0	0.7866666666666667	Conditioning + Conditioning + Conditioning Therapy + Conditioning	1530	0.468606	ODMjoin - HOVON 132.xml	Conditioning	ItemGroup	Complex Item	Null		ODMjoin - HOVON 132.xml	Conditioning	ItemGroup	Complex Item	Null		ODMjoin - HOVON 132.xml	Conditioning Therapy	ItemDef	integer	Null		ODMjoin - HOVON 132.xml	Conditioning	ItemDef	integer	Null
149	C1180059	4	0	0	1	3	0	0	0	0	0	0.8956521739130434	Number of nucleated cells infused + Number of nucleated cells infused + Number of nucleated cells infused + Number of Nucleated cells infused (DLI only)	1534	0.469832	ODMjoin - HOVON 132.xml	Number of nucleated cells infused	ItemDef	float	10^8/kg		ODMjoin - HOVON 132.xml	Number of nucleated cells infused	ItemDef	float	10^8/kg		ODMjoin - HOVON 132.xml	Number of nucleated cells infused	ItemDef	float	10^8/kg		ODMjoin - EBMT.xml	Number of Nucleated cells infused (DLI only)	ItemDef	integer	10^8/kg
150	C0015967	4	1	0	0	0	2	0	0	0	1	0.6592592592592592	Number of Days with Fever higher than 38.5┬░C + Fever + Fever + Fever	1538	0.471057	ODMjoin - AMLSG 21-13.xml	Number of Days with Fever higher than 38.5┬░C	ItemDef	integer	Null		ODMjoin - UK Münster Routine documentation.xml	Fever	ItemDef	text	Null		ODMjoin - Knappschaft Bochum Langendreer.xml	Fever	ItemDef	text	Null		ODMjoin - Knappschaft Bochum Langendreer.xml	Fever	ItemDef	boolean	Null
151	C0432412	4	0	0	2	0	0	0	2	0	0	0.6778041282389109	Zytogenetik: +8 als Einzelaberration + Zytogenetik: +8 mit einer weiteren Aberration + trisomy 8 absent + trisomy 8 present	1542	0.472282	ODMjoin - Pazopanib.xml	Zytogenetik: +8 als Einzelaberration	ItemDef	text	Null		ODMjoin - Pazopanib.xml	Zytogenetik: +8 mit einer weiteren Aberration	ItemDef	text	Null		ODMjoin - EBMT.xml	trisomy 8 absent	CodeListItem: Indicate which abnormalities found	boolean	Null		ODMjoin - EBMT.xml	trisomy 8 present	CodeListItem: Indicate which abnormalities found	boolean	Null
152	C0019159	4	2	1	0	0	0	0	0	0	1	0.6793073593073593	Hepatitis A Test done? + positive + Hepatitis A + Hepatitis A	1546	0.473507	ODMjoin - AMLSG 21-13.xml	Hepatitis A Test done?	ItemDef	boolean	Null		ODMjoin - AMLSG 21-13.xml	positive	CodeListItem: Hepatitis A test result	boolean	Null		ODMjoin - UK Münster Routine documentation.xml	Hepatitis A	ItemDef	text	Null		ODMjoin - Döhner et al - international standard.xml	Hepatitis A	ItemDef	text	Null
153	C0019728	4	0	0	0	2	1	0	0	0	1	1.0	HLA-A + HLA-A + HLA-A + HLA-A	1550	0.474732	ODMjoin - HOVON 132.xml	HLA-A	ItemDef	text	Null		ODMjoin - HOVON 132.xml	HLA-A	ItemDef	text	Null		ODMjoin - UK Münster Routine documentation.xml	HLA-A	ItemDef	text	Null		ODMjoin - Knappschaft Bochum Langendreer.xml	HLA-A	ItemDef	text	Null
154	C1518546	4	0	0	1	0	0	0	3	0	0	0.35326984126984123	Studienabbruch + Pazopanib end: patient off study + Durchführung der Visite: Studienabbruch + Yes: Not planned (for relapse/progression or persistent disease)	1554	0.475957	ODMjoin - Pazopanib.xml	Studienabbruch	ItemGroup	Complex Item	Null		ODMjoin - Pazopanib.xml	Pazopanib end: patient off study	ItemDef	text	Null		ODMjoin - Pazopanib.xml	Durchführung der Visite: Studienabbruch	ItemDef	text	Null		ODMjoin - EBMT.xml	Yes: Not planned (for relapse/progression or persistent disease)	CodeListItem: Disease treatment	boolean	Null
155	C0005903	4	3	0	0	0	1	0	0	0	0	0.7538461538461537	Temperature + Body temperature + Temperature + Body temperature	1558	0.477182	ODMjoin - AMLSG 21-13.xml	Temperature	ItemDef	integer	Degree Celcius		ODMjoin - AMLSG 21-13.xml	Body temperature	ItemDef	integer	Degree Celcius		ODMjoin - AMLSG 21-13.xml	Temperature	ItemDef	integer	Degree Celcius		ODMjoin - Knappschaft Bochum Langendreer.xml	Body temperature	ItemDef	integer	Null
156	ALT C0333678 JETZT C3703928	4	0	0	4	0	0	0	0	0	0	0.4762418300653595	Graft assessment and chimaerism + Overall chimaerism + Mixed chimaerism + Loss/decreased chimaerism	1562	0.478407	ODMjoin - EBMT.xml	Graft assessment and chimaerism	ItemGroup	Complex Item	Null		ODMjoin - EBMT.xml	Overall chimaerism	ItemDef	integer	Null		ODMjoin - EBMT.xml	Mixed chimaerism	CodeListItem: Cell therapy indication	boolean	Null		ODMjoin - EBMT.xml	Loss/decreased chimaerism	CodeListItem: Cell therapy indication	boolean	Null
157	C0005778	4	1	1	0	0	1	0	0	0	1	1.0	Coagulation + Coagulation + Coagulation + Coagulation	1566	0.479632	ODMjoin - AMLSG 21-13.xml	Coagulation	ItemGroup	Complex Item	Null		ODMjoin - UK Münster Routine documentation.xml	Coagulation	ItemDef	text	Null		ODMjoin - Knappschaft Bochum Langendreer.xml	Coagulation	ItemDef	text	Null		ODMjoin - Döhner et al - international standard.xml	Coagulation	ItemDef	text	Null
158	C0364745	4	0	0	0	0	3	0	0	0	1	1.0	Magnesium + Magnesium + Magnesium + Magnesium	1570	0.480858	ODMjoin - UK Münster Routine documentation.xml	Magnesium	ItemDef	text	Null		ODMjoin - Knappschaft Bochum Langendreer.xml	Magnesium	ItemDef	integer	Null		ODMjoin - Knappschaft Bochum Langendreer.xml	Magnesium	ItemDef	integer	mg/dl		ODMjoin - Knappschaft Bochum Langendreer.xml	Magnesium	ItemDef	text	Null
159	C0019751	4	0	0	0	2	1	0	0	0	1	1.0	HLA-C + HLA-C + HLA-C + HLA-C	1574	0.482083	ODMjoin - HOVON 132.xml	HLA-C	ItemDef	text	Null		ODMjoin - HOVON 132.xml	HLA-C	ItemDef	text	Null		ODMjoin - UK Münster Routine documentation.xml	HLA-C	ItemDef	text	Null		ODMjoin - Knappschaft Bochum Langendreer.xml	HLA-C	ItemDef	text	Null
160	C0019737	4	0	0	0	2	1	0	0	0	1	1.0	HLA-B + HLA-B + HLA-B + HLA-B	1578	0.483308	ODMjoin - HOVON 132.xml	HLA-B	ItemDef	text	Null		ODMjoin - HOVON 132.xml	HLA-B	ItemDef	text	Null		ODMjoin - UK Münster Routine documentation.xml	HLA-B	ItemDef	text	Null		ODMjoin - Knappschaft Bochum Langendreer.xml	HLA-B	ItemDef	text	Null
161	C0497156	4	0	0	0	4	0	0	0	0	0	1.0	lymphadenopathy* + lymphadenopathy* + lymphadenopathy* + lymphadenopathy*	1582	0.484533	ODMjoin - HOVON 132.xml	lymphadenopathy*	CodeListItem: Extramedullary disease	boolean	Null		ODMjoin - HOVON 132.xml	lymphadenopathy*	CodeListItem: Extramedullary disease	boolean	Null		ODMjoin - HOVON 132.xml	lymphadenopathy*	CodeListItem: Extramedullary disease	boolean	Null		ODMjoin - HOVON 132.xml	lymphadenopathy*	CodeListItem: Extramedullary disease	boolean	Null
162	C0018956	4	0	0	0	4	0	0	0	0	0	0.6557751427316645	Source of stem cells (actually infused) + Source of stem cells (actually infused) + Was searched for an unrelated donor/cord blood + #If no, reason why not	1586	0.485758	ODMjoin - HOVON 132.xml	Source of stem cells (actually infused)	ItemDef	integer	Null		ODMjoin - HOVON 132.xml	Source of stem cells (actually infused)	ItemDef	integer	Null		ODMjoin - HOVON 132.xml	Was searched for an unrelated donor/cord blood	ItemDef	integer	Null		ODMjoin - HOVON 132.xml	#If no, reason why not	ItemDef	integer	Null
163	C0545131	4	0	0	0	0	1	0	2	0	1	0.8232404540763674	Differentialblutbild + Differentialblutbild: Datum Status + Differential blood count + Differential blood count	1590	0.486983	ODMjoin - Pazopanib.xml	Differentialblutbild	ItemGroup	Complex Item	Null		ODMjoin - Pazopanib.xml	Differentialblutbild: Datum Status	ItemDef	text	Null		ODMjoin - UK Münster Routine documentation.xml	Differential blood count	ItemDef	text	Null		ODMjoin - Knappschaft Bochum Langendreer.xml	Differential blood count	ItemDef	text	Null
164	C3854286	4	0	0	0	2	0	0	1	1	0	0.6669060016186452	Does the patient agree to the transfer of ownership of the collected tissue sample? + Keeping body material up to 15 years after trial for additional future research + Taking extra bone marrow, blood and saliva for additional research + Zustimmung: Analyse Gewebeproben	1594	0.488208	ODMjoin - SAL Dresden.xml	Does the patient agree to the transfer of ownership of the collected tissue sample?	ItemDef	boolean	Null		ODMjoin - HOVON 132.xml	Keeping body material up to 15 years after trial for additional future research	ItemDef	boolean	Null		ODMjoin - HOVON 132.xml	Taking extra bone marrow, blood and saliva for additional research	ItemDef	boolean	Null		ODMjoin - Pazopanib.xml	Zustimmung: Analyse Gewebeproben	ItemDef	boolean	Null
165	C0201657	4	0	0	0	0	3	0	0	0	1	1.0	CRP + CRP + CRP + CRP	1598	0.489433	ODMjoin - UK Münster Routine documentation.xml	CRP	ItemDef	text	Null		ODMjoin - Knappschaft Bochum Langendreer.xml	CRP	ItemDef	integer	Null		ODMjoin - Knappschaft Bochum Langendreer.xml	CRP	ItemDef	integer	mg/dl		ODMjoin - Knappschaft Bochum Langendreer.xml	CRP	ItemDef	text	Null
166	C1148348	4	0	0	0	0	0	1	2	1	0	0.5993650793650793	Date of death: + Krankheitsstatus: Patient verstorben Datum + Tod: Datum + Date of death	1602	0.490658	ODMjoin - SAL Dresden.xml	Date of death:	ItemDef	date	Null		ODMjoin - Pazopanib.xml	Krankheitsstatus: Patient verstorben Datum	ItemDef	date	Null		ODMjoin - Pazopanib.xml	Tod: Datum	ItemDef	date	Null		ODMjoin - ONDIS - german_quality_management.xml	Date of death	ItemDef	date	Null
167	C0017040	4	0	0	0	0	3	0	0	0	1	0.7714285714285715	gamma GT + Gamma-GT + Gamma-GT + gamma GT	1606	0.491884	ODMjoin - UK Münster Routine documentation.xml	gamma GT	ItemDef	text	Null		ODMjoin - Knappschaft Bochum Langendreer.xml	Gamma-GT	ItemDef	integer	Null		ODMjoin - Knappschaft Bochum Langendreer.xml	Gamma-GT	ItemDef	integer	U/l		ODMjoin - Knappschaft Bochum Langendreer.xml	gamma GT	ItemDef	text	Null
168	C0032285	4	0	0	1	3	0	0	0	0	0	0.9111111111111111	pneumonia + pneumonia + pneumonia + Pneumonia	1610	0.493109	ODMjoin - HOVON 132.xml	pneumonia	CodeListItem: Cause of death	boolean	Null		ODMjoin - HOVON 132.xml	pneumonia	CodeListItem: Cause of death	boolean	Null		ODMjoin - HOVON 132.xml	pneumonia	CodeListItem: Cause of death	boolean	Null		ODMjoin - EBMT.xml	Pneumonia	CodeListItem: Endorgan disease	boolean	Null
169	C0178602	4	2	0	0	1	0	0	1	0	0	0.27154415954415956	Dosage + Dose + complete scheduled Dose + Gabe von Pazopanib: Dosis pro Tag	1614	0.494334	ODMjoin - HOVON 132.xml	Dosage	ItemDef	integer	Null		ODMjoin - AMLSG 21-13.xml	Dose	ItemDef	integer	Null		ODMjoin - AMLSG 21-13.xml	complete scheduled Dose	CodeListItem: Dose	boolean	Null		ODMjoin - Pazopanib.xml	Gabe von Pazopanib: Dosis pro Tag	ItemDef	integer	mg
170	C0009566	4	0	0	2	0	1	0	0	0	1	0.6296296296296298	Transplantation-related complications + Other complications since last report + Non infection related complications + Transplantation-related complications	1618	0.495559	ODMjoin - UK Münster Routine documentation.xml	Transplantation-related complications	ItemDef	text	Null		ODMjoin - EBMT.xml	Other complications since last report	ItemGroup	Complex Item	Null		ODMjoin - EBMT.xml	Non infection related complications	ItemDef	boolean	Null		ODMjoin - Knappschaft Bochum Langendreer.xml	Transplantation-related complications	ItemDef	text	Null
171	C1370010	4	1	0	0	0	2	0	0	0	1	0.8	Phosphate + Phosphate + Phosphate + Phosphate	1622	0.496784	ODMjoin - AMLSG 21-13.xml	Phosphate	ItemDef	integer	[mmol/l]		ODMjoin - UK Münster Routine documentation.xml	Phosphate	ItemDef	text	Null		ODMjoin - Knappschaft Bochum Langendreer.xml	Phosphate	ItemDef	integer	mmol/l		ODMjoin - Knappschaft Bochum Langendreer.xml	Phosphate	ItemDef	text	Null
172	C3714787	4	0	0	0	4	0	0	0	0	0	1.0	CNS* + CNS* + CNS* + CNS*	1626	0.498009	ODMjoin - HOVON 132.xml	CNS*	CodeListItem: Extramedullary disease	boolean	Null		ODMjoin - HOVON 132.xml	CNS*	CodeListItem: Extramedullary disease	boolean	Null		ODMjoin - HOVON 132.xml	CNS*	CodeListItem: Extramedullary disease	boolean	Null		ODMjoin - HOVON 132.xml	CNS*	CodeListItem: Extramedullary disease	boolean	Null
173	C3665472	4	0	0	0	2	0	0	0	2	0	0.5492063492063491	Chemotherapy + Medication (chemotherapy) + chemotherapy only + chemotherapy only	1630	0.499234	ODMjoin - SAL Dresden.xml	Chemotherapy	ItemGroup	Complex Item	Null		ODMjoin - SAL Dresden.xml	Medication (chemotherapy)	ItemGroup	Complex Item	Null		ODMjoin - HOVON 132.xml	chemotherapy only	CodeListItem: Treatment given	boolean	Null		ODMjoin - HOVON 132.xml	chemotherapy only	CodeListItem: Treatment off protocol	boolean	Null
174	C0026376	4	0	0	1	0	0	0	0	3	0	0.5333333333333333	molecular + molecular + Molecular Biology + Molecular Biology	1634	0.500459	ODMjoin - SAL Dresden.xml	molecular	CodeListItem: complete remission	boolean	Null		ODMjoin - SAL Dresden.xml	molecular	CodeListItem: Complete remission	boolean	Null		ODMjoin - SAL Dresden.xml	Molecular Biology	CodeListItem: diagnostik	boolean	Null		ODMjoin - EBMT.xml	Molecular Biology	ItemGroup	Complex Item	Null
175	C0008625	4	0	0	2	0	0	0	2	0	0	0.6203275772278367	Zytogenetik: sonstige Aberrationen + Zytogenetik: sonstige Aberrationen Text + Indicate which abnormalities found + Other or associated abnormalities (specify, including whether absent or present)	1638	0.501685	ODMjoin - Pazopanib.xml	Zytogenetik: sonstige Aberrationen	ItemDef	text	Null		ODMjoin - Pazopanib.xml	Zytogenetik: sonstige Aberrationen Text	ItemDef	text	Null		ODMjoin - EBMT.xml	Indicate which abnormalities found	ItemDef	integer	Null		ODMjoin - EBMT.xml	Other or associated abnormalities (specify, including whether absent or present)	ItemDef	text	Null
176	C2826934	4	1	0	0	2	0	0	1	0	0	0.5826978280786216	Adverse event term (please use CTCAE short name plus select term if applicable) + Adverse Event Term (please use CTCAE Short Name plus Select term if applicable) + Adverse Event Term + AE: Begrifflichkeit	1642	0.50291	ODMjoin - HOVON 132.xml	Adverse event term (please use CTCAE short name plus select term if applicable)	ItemDef	text	Null		ODMjoin - HOVON 132.xml	Adverse Event Term (please use CTCAE Short Name plus Select term if applicable)	ItemDef	text	Null		ODMjoin - AMLSG 21-13.xml	Adverse Event Term	ItemDef	text	Null		ODMjoin - Pazopanib.xml	AE: Begrifflichkeit	ItemDef	text	Null
177	C1301142	4	0	0	2	1	0	0	0	1	0	0.5914258125999241	WHO classification: + WHO-AML classification (Appendix A.1, A.2. and A.3) + WHO Classification at Diagnosis of de novo AML Acute myeloid leukaemia with recurrent genetic abnormalities: + WHO Classification at diagnosis of de novo Precursor Lymphoid Neoplasms (old ALL)	1646	0.504135	ODMjoin - SAL Dresden.xml	WHO classification:	ItemDef	text	Null		ODMjoin - HOVON 132.xml	WHO-AML classification (Appendix A.1, A.2. and A.3)	ItemDef	text	Null		ODMjoin - EBMT.xml	WHO Classification at Diagnosis of de novo AML Acute myeloid leukaemia with recurrent genetic abnormalities:	ItemDef	integer	Null		ODMjoin - EBMT.xml	WHO Classification at diagnosis of de novo Precursor Lymphoid Neoplasms (old ALL)	ItemDef	integer	Null
178	C0010819	4	1	0	0	0	1	0	1	0	1	0.6553418803418802	BM-Cytology + Zytologie: nd + Cytology + Cytology	1650	0.50536	ODMjoin - AMLSG 21-13.xml	BM-Cytology	CodeListItem: Bone marrow biopsy	boolean	Null		ODMjoin - Pazopanib.xml	Zytologie: nd	ItemDef	text	Null		ODMjoin - UK Münster Routine documentation.xml	Cytology	ItemDef	text	Null		ODMjoin - Knappschaft Bochum Langendreer.xml	Cytology	ItemDef	text	Null
179	C1882076	4	0	0	0	0	1	0	2	0	1	0.43936507936507935	Stabkernige + Stabkernige Wert + Neutrophil band form + Neutrophil band form	1654	0.506585	ODMjoin - Pazopanib.xml	Stabkernige	ItemGroup	Complex Item	Null		ODMjoin - Pazopanib.xml	Stabkernige Wert	ItemDef	float	Null		ODMjoin - UK Münster Routine documentation.xml	Neutrophil band form	ItemDef	text	Null		ODMjoin - Knappschaft Bochum Langendreer.xml	Neutrophil band form	ItemDef	text	Null
180	C0004936	4	0	0	0	2	0	0	0	1	1	0.6877492877492877	Mental disorders (Depression or anxiety, psychiatric counseling or treatment require): + Psychiatric disorders + Psychiatric disorders + Depression or anxiety requiring psychiatric consult or treatment	1658	0.50781	ODMjoin - SAL Dresden.xml	Mental disorders (Depression or anxiety, psychiatric counseling or treatment require):	ItemDef	integer	Null		ODMjoin - HOVON 132.xml	Psychiatric disorders	CodeListItem: System Organ Class	boolean	Null		ODMjoin - HOVON 132.xml	Psychiatric disorders	CodeListItem: System Organ Class	boolean	Null		ODMjoin - UK Münster Routine documentation.xml	Depression or anxiety requiring psychiatric consult or treatment	ItemDef	integer	Null
181	[C2986497, C0006463]	4	0	0	0	4	0	0	0	0	0	0.8222222222222222	Busulfan total dose + Busilvex total dose + Busulfan total dose + Busilvex total dose	1662	0.509035	ODMjoin - HOVON 132.xml	Busulfan total dose	ItemDef	float	mg		ODMjoin - HOVON 132.xml	Busilvex total dose	ItemDef	float	mg		ODMjoin - HOVON 132.xml	Busulfan total dose	ItemDef	float	mg		ODMjoin - HOVON 132.xml	Busilvex total dose	ItemDef	float	mg
182	[C0087111, C0808070]	4	1	0	0	3	0	0	0	0	0	0.7	Date of start treatment + Date start last treatment + Date of start treatment + Start of Cycle	1666	0.51026	ODMjoin - HOVON 132.xml	Date of start treatment	ItemDef	date	dd/mm/yyyy		ODMjoin - HOVON 132.xml	Date start last treatment	ItemDef	date	dd/mm/yyyy		ODMjoin - HOVON 132.xml	Date of start treatment	ItemDef	date	dd/mm/yyyy		ODMjoin - AMLSG 21-13.xml	Start of Cycle	ItemDef	date	Null
183	[C0205448, C0439231]	4	4	0	0	0	0	0	0	0	0	0.9555555555555556	after 2 Month + after 2 Months + after 2 Month + after 2 Months	1670	0.511485	ODMjoin - AMLSG 21-13.xml	after 2 Month	CodeListItem: Maintenance Month	boolean	Null		ODMjoin - AMLSG 21-13.xml	after 2 Months	CodeListItem: Maintenance Month	boolean	Null		ODMjoin - AMLSG 21-13.xml	after 2 Month	CodeListItem: Point in time	boolean	Null		ODMjoin - AMLSG 21-13.xml	after 2 Months	CodeListItem: Maintenance Month	boolean	Null
184	[C0205447, C0439231]	4	4	0	0	0	0	0	0	0	0	1.0	after 1 Month + after 1 Month + after 1 Month + after 1 Month	1674	0.512711	ODMjoin - AMLSG 21-13.xml	after 1 Month	CodeListItem: Maintenance Month	boolean	Null		ODMjoin - AMLSG 21-13.xml	after 1 Month	CodeListItem: Maintenance Month	boolean	Null		ODMjoin - AMLSG 21-13.xml	after 1 Month	CodeListItem: Point in time	boolean	Null		ODMjoin - AMLSG 21-13.xml	after 1 Month	CodeListItem: Maintenance Month	boolean	Null
185	[C1516728, C0013221]	4	0	0	0	4	0	0	0	0	0	0.9257435897435897	CTCAE grade ÔëÑ 4 non hematological toxicity + CTCAE grade ÔëÑ 4 non hematological toxicity Specification + CTCAE grade ÔëÑ 4 non hematological toxicity + CTCAE grade ÔëÑ 4 non hematological toxicity specification	1678	0.513936	ODMjoin - HOVON 132.xml	CTCAE grade ÔëÑ 4 non hematological toxicity	ItemDef	integer	Null		ODMjoin - HOVON 132.xml	CTCAE grade ÔëÑ 4 non hematological toxicity Specification	ItemDef	text	Null		ODMjoin - HOVON 132.xml	CTCAE grade ÔëÑ 4 non hematological toxicity	ItemDef	integer	dd/mm/yyyy		ODMjoin - HOVON 132.xml	CTCAE grade ÔëÑ 4 non hematological toxicity specification	ItemDef	text	Null
186	[C0439231, C0205454]	4	4	0	0	0	0	0	0	0	0	0.9555555555555556	after 8 Month + after 8 Months + after 8 Month + after 8 Months	1682	0.515161	ODMjoin - AMLSG 21-13.xml	after 8 Month	CodeListItem: Maintenance Month	boolean	Null		ODMjoin - AMLSG 21-13.xml	after 8 Months	CodeListItem: Maintenance Month	boolean	Null		ODMjoin - AMLSG 21-13.xml	after 8 Month	CodeListItem: Point in time	boolean	Null		ODMjoin - AMLSG 21-13.xml	after 8 Months	CodeListItem: Maintenance Month	boolean	Null
187	[C0205457, C0439231]	4	4	0	0	0	0	0	0	0	0	0.9555555555555556	after 11 Month + after 11 Months + after 11 Month + after 11 Months	1686	0.516386	ODMjoin - AMLSG 21-13.xml	after 11 Month	CodeListItem: Maintenance Month	boolean	Null		ODMjoin - AMLSG 21-13.xml	after 11 Months	CodeListItem: Maintenance Month	boolean	Null		ODMjoin - AMLSG 21-13.xml	after 11 Month	CodeListItem: Point in time	boolean	Null		ODMjoin - AMLSG 21-13.xml	after 11 Months	CodeListItem: Maintenance Month	boolean	Null
188	[C0205456, C0439231]	4	4	0	0	0	0	0	0	0	0	0.958974358974359	after 10 Month + after 10 Months + after 10 Month + after 10 Months	1690	0.517611	ODMjoin - AMLSG 21-13.xml	after 10 Month	CodeListItem: Maintenance Month	boolean	Null		ODMjoin - AMLSG 21-13.xml	after 10 Months	CodeListItem: Maintenance Month	boolean	Null		ODMjoin - AMLSG 21-13.xml	after 10 Month	CodeListItem: Point in time	boolean	Null		ODMjoin - AMLSG 21-13.xml	after 10 Months	CodeListItem: Maintenance Month	boolean	Null
189	[C0205451, C0439231]	4	4	0	0	0	0	0	0	0	0	0.9555555555555556	after 5 Month + after 5 Months + after 5 Month + after 5 Months	1694	0.518836	ODMjoin - AMLSG 21-13.xml	after 5 Month	CodeListItem: Maintenance Month	boolean	Null		ODMjoin - AMLSG 21-13.xml	after 5 Months	CodeListItem: Maintenance Month	boolean	Null		ODMjoin - AMLSG 21-13.xml	after 5 Month	CodeListItem: Point in time	boolean	Null		ODMjoin - AMLSG 21-13.xml	after 5 Months	CodeListItem: Maintenance Month	boolean	Null
190	[C0205450, C0439231]	4	4	0	0	0	0	0	0	0	0	0.9555555555555556	after 4 Month + after 4 Months + after 4 Month + after 4 Months	1698	0.520061	ODMjoin - AMLSG 21-13.xml	after 4 Month	CodeListItem: Maintenance Month	boolean	Null		ODMjoin - AMLSG 21-13.xml	after 4 Months	CodeListItem: Maintenance Month	boolean	Null		ODMjoin - AMLSG 21-13.xml	after 4 Month	CodeListItem: Point in time	boolean	Null		ODMjoin - AMLSG 21-13.xml	after 4 Months	CodeListItem: Maintenance Month	boolean	Null
191	[C0205453, C0439231]	4	4	0	0	0	0	0	0	0	0	0.9555555555555556	after 7 Month + after 7 Months + after 7 Month + after 7 Months	1702	0.521286	ODMjoin - AMLSG 21-13.xml	after 7 Month	CodeListItem: Maintenance Month	boolean	Null		ODMjoin - AMLSG 21-13.xml	after 7 Months	CodeListItem: Maintenance Month	boolean	Null		ODMjoin - AMLSG 21-13.xml	after 7 Month	CodeListItem: Point in time	boolean	Null		ODMjoin - AMLSG 21-13.xml	after 7 Months	CodeListItem: Maintenance Month	boolean	Null
192	[C0011008, C0005953]	4	0	0	0	4	0	0	0	0	0	1.0	BM sampling date + BM sampling date + BM sampling date + BM sampling date	1706	0.522511	ODMjoin - HOVON 132.xml	BM sampling date	ItemDef	date	Null		ODMjoin - HOVON 132.xml	BM sampling date	ItemDef	date	Null		ODMjoin - HOVON 132.xml	BM sampling date	ItemDef	date	dd/mm/yyyy		ODMjoin - HOVON 132.xml	BM sampling date	ItemDef	date	dd/mm/yyyy
193	ALT C0004827 NEU C0200641	3	1	0	0	0	2	0	0	0	0	0.8358974358974358	Basophiles + Basophiles + Basophiles absolute	1709	0.52343	ODMjoin - AMLSG 21-13.xml	Basophiles	ItemDef	integer	%		ODMjoin - Knappschaft Bochum Langendreer.xml	Basophiles	ItemDef	integer	%		ODMjoin - Knappschaft Bochum Langendreer.xml	Basophiles absolute	ItemDef	integer	10^3/ul
194	C0162371	3	0	0	0	3	0	0	0	0	0	0.7538461538461537	cord blood unit identified + cord blood + cord blood unit identified	1712	0.524349	ODMjoin - HOVON 132.xml	cord blood unit identified	CodeListItem: Donor Relation	boolean	Null		ODMjoin - HOVON 132.xml	cord blood	CodeListItem: Source of stem cells	boolean	Null		ODMjoin - HOVON 132.xml	cord blood unit identified	CodeListItem: Result of typing	boolean	Null
195	C0162789	3	0	0	2	1	0	0	0	0	0	0.5113756613756614	FISH done + Cytogenetic/FISH + FISH	1715	0.525268	ODMjoin - HOVON 132.xml	FISH done	ItemDef	integer	Null		ODMjoin - EBMT.xml	Cytogenetic/FISH	ItemDef	integer	Null		ODMjoin - EBMT.xml	FISH	CodeListItem: Test used	boolean	Null
196	C0040558	3	0	0	0	0	2	0	0	0	1	0.9466666666666665	Toxoplasmose + Toxoplasmonse + Toxoplasmose	1718	0.526187	ODMjoin - UK Münster Routine documentation.xml	Toxoplasmose	ItemDef	text	Null		ODMjoin - Knappschaft Bochum Langendreer.xml	Toxoplasmonse	ItemDef	boolean	Null		ODMjoin - Knappschaft Bochum Langendreer.xml	Toxoplasmose	ItemDef	text	Null
197	C2242529	3	0	0	0	1	1	0	0	0	1	0.7155555555555556	Allo HSCT given? + Allogeneic + Allogeneic	1721	0.527106	ODMjoin - HOVON 132.xml	Allo HSCT given?	ItemDef	boolean	Null		ODMjoin - UK Münster Routine documentation.xml	Allogeneic	CodeListItem: HSCT type	boolean	Null		ODMjoin - Knappschaft Bochum Langendreer.xml	Allogeneic	CodeListItem: HSCT type	boolean	Null
198	C0882828	3	0	0	1	0	1	0	0	0	1	0.8666666666666667	Number of CD3 cells infused + Number of CD3+ cells infused (DLI only) + Number of CD3 cells infused	1724	0.528025	ODMjoin - UK Münster Routine documentation.xml	Number of CD3 cells infused	ItemDef	text	Null		ODMjoin - EBMT.xml	Number of CD3+ cells infused (DLI only)	ItemDef	integer	x10^6/kg		ODMjoin - Knappschaft Bochum Langendreer.xml	Number of CD3 cells infused	ItemDef	text	Null
199	C0018787	3	0	0	0	0	1	0	0	1	1	0.9111111111111112	Heart: + Heart + Heart	1727	0.528943	ODMjoin - SAL Dresden.xml	Heart:	ItemDef	boolean	Null		ODMjoin - UK Münster Routine documentation.xml	Heart	ItemDef	text	Null		ODMjoin - Knappschaft Bochum Langendreer.xml	Heart	ItemDef	text	Null
200	C0221143	3	1	0	0	2	0	0	0	0	0	1.0	Dyserythropoiesis + Dyserythropoiesis + Dyserythropoiesis	1730	0.529862	ODMjoin - HOVON 132.xml	Dyserythropoiesis	ItemDef	integer	Null		ODMjoin - HOVON 132.xml	Dyserythropoiesis	ItemDef	integer	Null		ODMjoin - AMLSG 21-13.xml	Dyserythropoiesis	ItemDef	boolean	Null
201	C0017178	3	0	0	0	2	0	0	0	1	0	0.7575757575757575	Gastrointestinal disease (incl. inflammatory bowel disease): + Gastrointestinal disorders + Gastrointestinal disorders	1733	0.530781	ODMjoin - SAL Dresden.xml	Gastrointestinal disease (incl. inflammatory bowel disease):	ItemDef	integer	Null		ODMjoin - HOVON 132.xml	Gastrointestinal disorders	CodeListItem: System Organ Class	boolean	Null		ODMjoin - HOVON 132.xml	Gastrointestinal disorders	CodeListItem: System Organ Class	boolean	Null
202	C1512034	3	0	0	2	1	0	0	0	0	0	0.4744588744588744	DLI** + DLI + Donor lymphocyte infusion (DLI)	1736	0.5317	ODMjoin - HOVON 132.xml	DLI**	CodeListItem: Treatment off protocol	boolean	Null		ODMjoin - EBMT.xml	DLI	CodeListItem: aGvHD Reason	boolean	Null		ODMjoin - EBMT.xml	Donor lymphocyte infusion (DLI)	CodeListItem: Type of cells	boolean	Null
203	C1623258	3	0	1	0	0	1	0	0	0	1	1.0	ECG + ECG + ECG	1739	0.532619	ODMjoin - UK Münster Routine documentation.xml	ECG	ItemDef	text	Null		ODMjoin - Knappschaft Bochum Langendreer.xml	ECG	ItemDef	text	Null		ODMjoin - Döhner et al - international standard.xml	ECG	ItemDef	text	Null
204	C3276534	3	0	2	0	0	0	0	1	0	0	0.6289855072463768	Molekulargenetik: CBFbeta / MYH11 + CBFB-MYH11 + CBFB-MYH11	1742	0.533538	ODMjoin - Pazopanib.xml	Molekulargenetik: CBFbeta / MYH11	ItemDef	text	Null		ODMjoin - Döhner et al - international standard.xml	CBFB-MYH11	ItemDef	text	Null		ODMjoin - Döhner et al - international standard.xml	CBFB-MYH11	ItemDef	text	Null
205	C0524587	3	0	0	0	0	2	0	0	0	1	0.5555555555555556	MCV + MCV(Mean corpuscular volume) + MCV	1745	0.534456	ODMjoin - UK Münster Routine documentation.xml	MCV	ItemDef	text	Null		ODMjoin - Knappschaft Bochum Langendreer.xml	MCV(Mean corpuscular volume)	ItemDef	integer	fl		ODMjoin - Knappschaft Bochum Langendreer.xml	MCV	ItemDef	text	Null
206	C0312832	3	1	0	0	2	0	0	0	0	0	1.0	Dysgranulopoiesis + Dysgranulopoiesis + Dysgranulopoiesis	1748	0.535375	ODMjoin - HOVON 132.xml	Dysgranulopoiesis	ItemDef	integer	Null		ODMjoin - HOVON 132.xml	Dysgranulopoiesis	ItemDef	integer	Null		ODMjoin - AMLSG 21-13.xml	Dysgranulopoiesis	ItemDef	boolean	Null
207	C0016006	3	0	0	0	0	1	0	1	0	1	1.0	Fibrinogen + Fibrinogen + Fibrinogen	1751	0.536294	ODMjoin - Pazopanib.xml	Fibrinogen	ItemDef	float	mg/dl		ODMjoin - UK Münster Routine documentation.xml	Fibrinogen	ItemDef	text	Null		ODMjoin - Knappschaft Bochum Langendreer.xml	Fibrinogen	ItemDef	text	Null
208	C3700221	3	1	0	0	2	0	0	0	0	0	1.0	Dysmegakaryopoiesis + Dysmegakaryopoiesis + Dysmegakaryopoiesis	1754	0.537213	ODMjoin - HOVON 132.xml	Dysmegakaryopoiesis	ItemDef	integer	Null		ODMjoin - HOVON 132.xml	Dysmegakaryopoiesis	ItemDef	integer	Null		ODMjoin - AMLSG 21-13.xml	Dysmegakaryopoiesis	ItemDef	boolean	Null
209	C0369128	3	0	0	0	2	1	0	0	0	0	0.8095238095238095	Relation with patient + Relation with patient + Donor relation to patient	1757	0.538132	ODMjoin - HOVON 132.xml	Relation with patient	ItemDef	integer	Null		ODMjoin - HOVON 132.xml	Relation with patient	ItemDef	integer	Null		ODMjoin - Knappschaft Bochum Langendreer.xml	Donor relation to patient	ItemDef	text	Null
210	C0854634	3	0	0	0	3	0	0	0	0	0	0.7693628009417482	1-antigen-mismatched related donor + 2-or more-antigen mismatched related donor (haplo- identical related donor) + mismatched unrelated donor++	1760	0.539051	ODMjoin - HOVON 132.xml	1-antigen-mismatched related donor	CodeListItem: Result of Typing	boolean	Null		ODMjoin - HOVON 132.xml	2-or more-antigen mismatched related donor (haplo- identical related donor)	CodeListItem: Result of Typing	boolean	Null		ODMjoin - HOVON 132.xml	mismatched unrelated donor++	CodeListItem: Result of typing	boolean	Null
211	C0019764	3	0	1	0	2	0	0	0	0	0	1.0	HLA-DR + HLA-DR + HLA-DR	1763	0.539969	ODMjoin - HOVON 132.xml	HLA-DR	ItemDef	text	Null		ODMjoin - HOVON 132.xml	HLA-DR	ItemDef	text	Null		ODMjoin - Döhner et al - international standard.xml	HLA-DR	ItemDef	text	Null
212	C1514832	3	0	0	0	3	0	0	0	0	0	0.9686274509803922	remission induction treatment cycle I + post induction treatment cycle III + remission induction treatment cycle II	1766	0.540888	ODMjoin - HOVON 132.xml	remission induction treatment cycle I	CodeListItem: Form related to	boolean	Null		ODMjoin - HOVON 132.xml	post induction treatment cycle III	CodeListItem: Form related to	boolean	Null		ODMjoin - HOVON 132.xml	remission induction treatment cycle II	CodeListItem: Form related to	boolean	Null
213	C1519384	3	1	1	0	1	0	0	0	0	0	0.4156862745098039	Tobacco + Smoking or smoking history + Information on smoking	1769	0.541807	ODMjoin - HOVON 132.xml	Tobacco	ItemDef	integer	Null		ODMjoin - AMLSG 21-13.xml	Smoking or smoking history	ItemDef	boolean	Null		ODMjoin - Döhner et al - international standard.xml	Information on smoking	ItemDef	text	Null
214	C1516737	3	0	0	0	3	0	0	0	0	0	0.32672463768115945	Comorbidity Index + Comorbidity index calculated (Appendix J) + Date of evaluation	1772	0.542726	ODMjoin - HOVON 132.xml	Comorbidity Index	ItemGroup	Complex Item	Null		ODMjoin - HOVON 132.xml	Comorbidity index calculated (Appendix J)	ItemDef	boolean	Null		ODMjoin - HOVON 132.xml	Date of evaluation	ItemDef	date	dd/mm/yyyy
216	C0018939	3	1	0	1	1	0	0	0	0	0	0.5722118677817603	Other hematological disease(> 3 months duration prior todiagnosis disease under study). + Previous hematological disease (MDS/MPS) + Clinical/haematological	1775	0.543645	ODMjoin - HOVON 132.xml	Other hematological disease(> 3 months duration prior todiagnosis disease under study).	ItemDef	integer	Null		ODMjoin - AMLSG 21-13.xml	Previous hematological disease (MDS/MPS)	ItemDef	integer	Null		ODMjoin - EBMT.xml	Clinical/haematological	ItemDef	integer	Null
217	C0241889	3	0	1	0	1	1	0	0	0	0	0.7925925925925926	Relevant family's history + Familiy history + Family history	1778	0.544564	ODMjoin - HOVON 132.xml	Relevant family's history	ItemDef	integer	Null		ODMjoin - Knappschaft Bochum Langendreer.xml	Familiy history	ItemDef	text	Null		ODMjoin - Döhner et al - international standard.xml	Family history	ItemDef	text	Null
218	C0280449	3	1	0	1	0	0	0	1	0	0	0.4710622710622711	secondary AML after MDS/MPS + Anamnesestatus: Sekundäre AML + Secondary Acute Leukaemia(do not use if transformed from MDS/MPN)	1781	0.545482	ODMjoin - AMLSG 21-13.xml	secondary AML after MDS/MPS	CodeListItem: Type of AML	boolean	Null		ODMjoin - Pazopanib.xml	Anamnesestatus: Sekundäre AML	ItemDef	text	Null		ODMjoin - EBMT.xml	Secondary Acute Leukaemia(do not use if transformed from MDS/MPN)	CodeListItem: Primary disease diagnosis	boolean	Null
219	C0037047	3	0	0	0	3	0	0	0	0	0	1.0	HLA identical sibling + HLA identical sibling + HLA identical sibling	1784	0.546401	ODMjoin - HOVON 132.xml	HLA identical sibling	CodeListItem: Donor Relation	boolean	Null		ODMjoin - HOVON 132.xml	HLA identical sibling	CodeListItem: Donor Relation	boolean	Null		ODMjoin - HOVON 132.xml	HLA identical sibling	CodeListItem: Result of Typing	boolean	Null
221	C0021027	3	0	0	0	0	3	0	0	0	0	0.8476190476190477	Immunoglobulins + Immunoglobulins absolute + Immunoglobulins	1787	0.54732	ODMjoin - Knappschaft Bochum Langendreer.xml	Immunoglobulins	ItemDef	integer	%		ODMjoin - Knappschaft Bochum Langendreer.xml	Immunoglobulins absolute	ItemDef	integer	Null		ODMjoin - Knappschaft Bochum Langendreer.xml	Immunoglobulins	ItemDef	text	Null
222	C0543478	3	0	0	0	0	0	3	0	0	0	1.0	Residual Disease + Residual Disease + Residual Disease	1790	0.548239	ODMjoin - ONDIS - german_quality_management.xml	Residual Disease	CodeListItem: Primary Neoplasm	boolean	Null		ODMjoin - ONDIS - german_quality_management.xml	Residual Disease	CodeListItem: Metastatic Malignant Neoplasm to the regional Lymph Nodes	boolean	Null		ODMjoin - ONDIS - german_quality_management.xml	Residual Disease	CodeListItem: Distant metastasis (other organs)	boolean	Null
223	C0363885	3	1	0	0	0	1	0	0	0	1	1.0	Albumin + Albumin + Albumin	1793	0.549158	ODMjoin - AMLSG 21-13.xml	Albumin	ItemDef	integer	[g/l]		ODMjoin - UK Münster Routine documentation.xml	Albumin	ItemDef	text	Null		ODMjoin - Knappschaft Bochum Langendreer.xml	Albumin	ItemDef	text	Null
224	C0004076	3	2	1	0	0	0	0	0	0	0	0.9238095238095239	Urinalysis glucose + Urinalysis glucose + Urine glucose	1796	0.550077	ODMjoin - AMLSG 21-13.xml	Urinalysis glucose	ItemDef	integer	Null		ODMjoin - AMLSG 21-13.xml	Urinalysis glucose	ItemDef	integer	Null		ODMjoin - Döhner et al - international standard.xml	Urine glucose	ItemDef	text	Null
225	C0277556	3	0	0	0	0	0	3	0	0	0	1.0	Recurrent Disease + Recurrent Disease + Recurrent Disease	1799	0.550995	ODMjoin - ONDIS - german_quality_management.xml	Recurrent Disease	CodeListItem: Primary Neoplasm	boolean	Null		ODMjoin - ONDIS - german_quality_management.xml	Recurrent Disease	CodeListItem: Metastatic Malignant Neoplasm to the regional Lymph Nodes	boolean	Null		ODMjoin - ONDIS - german_quality_management.xml	Recurrent Disease	CodeListItem: Distant metastasis (other organs)	boolean	Null
226	C0277589	3	0	1	0	1	0	0	1	0	0	0.6444444444444444	Death from indeterminate cause + Tod: Unbekannt + Death from indeterminate cause	1802	0.551914	ODMjoin - HOVON 132.xml	Death from indeterminate cause	CodeListItem: Response / remission status	boolean	Null		ODMjoin - Pazopanib.xml	Tod: Unbekannt	ItemDef	text	Null		ODMjoin - Döhner et al - international standard.xml	Death from indeterminate cause	ItemDef	text	Null
227	C0004002	3	0	0	0	0	2	0	0	1	0	0.3311111111111111	ALAT/ASAT: + GOT/Aspartat Transaminase + GOT	1805	0.552833	ODMjoin - SAL Dresden.xml	ALAT/ASAT:	ItemDef	boolean	Null		ODMjoin - Knappschaft Bochum Langendreer.xml	GOT/Aspartat Transaminase	ItemDef	integer	Null		ODMjoin - Knappschaft Bochum Langendreer.xml	GOT	ItemDef	integer	U/l
228	C0014762	3	0	0	0	3	0	0	0	0	0	1.0	Erythroblasts + Erythroblasts + Erythroblasts	1808	0.553752	ODMjoin - HOVON 132.xml	Erythroblasts	ItemDef	float	%		ODMjoin - HOVON 132.xml	Erythroblasts	ItemDef	float	%		ODMjoin - HOVON 132.xml	Erythroblasts	ItemDef	float	Null
230	C1519255	3	1	0	0	1	0	0	1	0	0	0.6603508771929825	Serious adverse event + Serious Adverse Event + AE: Schwerwiegendes Ereignis	1811	0.554671	ODMjoin - HOVON 132.xml	Serious adverse event	ItemDef	boolean	Null		ODMjoin - AMLSG 21-13.xml	Serious Adverse Event	ItemDef	boolean	Null		ODMjoin - Pazopanib.xml	AE: Schwerwiegendes Ereignis	ItemDef	boolean	Null
231	C0332651	3	0	0	0	0	0	3	0	0	0	1.0	No evidence of neoplasm + No evidence of neoplasm + No evidence of neoplasm	1814	0.55559	ODMjoin - ONDIS - german_quality_management.xml	No evidence of neoplasm	CodeListItem: Primary Neoplasm	boolean	Null		ODMjoin - ONDIS - german_quality_management.xml	No evidence of neoplasm	CodeListItem: Metastatic Malignant Neoplasm to the regional Lymph Nodes	boolean	Null		ODMjoin - ONDIS - german_quality_management.xml	No evidence of neoplasm	CodeListItem: Distant metastasis (other organs)	boolean	Null
232	C0023764	3	0	0	0	0	2	0	0	0	1	1.0	Lipase + Lipase + Lipase	1817	0.556508	ODMjoin - UK Münster Routine documentation.xml	Lipase	ItemDef	text	Null		ODMjoin - Knappschaft Bochum Langendreer.xml	Lipase	ItemDef	integer	U/l		ODMjoin - Knappschaft Bochum Langendreer.xml	Lipase	ItemDef	text	Null
234	C0041432	3	0	0	0	3	0	0	0	0	0	1.0	monozygotic twin + monozygotic twin + monozygotic twin	1820	0.557427	ODMjoin - HOVON 132.xml	monozygotic twin	CodeListItem: Donor Relation	boolean	Null		ODMjoin - HOVON 132.xml	monozygotic twin	CodeListItem: Donor Relation	boolean	Null		ODMjoin - HOVON 132.xml	monozygotic twin	CodeListItem: Result of Typing	boolean	Null
235	C0003232	3	0	0	0	0	2	0	1	0	0	0.6189542483660131	Antibiotika 2: Andere + Antibiotics + Antibiotic substance	1823	0.558346	ODMjoin - Pazopanib.xml	Antibiotika 2: Andere	ItemDef	text	Null		ODMjoin - Knappschaft Bochum Langendreer.xml	Antibiotics	ItemDef	text	Null		ODMjoin - Knappschaft Bochum Langendreer.xml	Antibiotic substance	ItemDef	text	Null
236	C0039194	3	0	0	1	2	0	0	0	0	0	0.42352941176470593	Number of T-cells infused + Number of T-cells infused + T-cell	1826	0.559265	ODMjoin - HOVON 132.xml	Number of T-cells infused	ItemDef	float	10^4/kg		ODMjoin - HOVON 132.xml	Number of T-cells infused	ItemDef	float	10^4/kg		ODMjoin - EBMT.xml	T-cell	CodeListItem: Cell type on which test was performed	boolean	Null
237	C0040809	3	0	0	0	3	0	0	0	0	0	0.6455840455840456	no compliance of the patient / refusal of treatment + patient refused + donor refused	1829	0.560184	ODMjoin - HOVON 132.xml	no compliance of the patient / refusal of treatment	CodeListItem: Off protocol reason	boolean	Null		ODMjoin - HOVON 132.xml	patient refused	CodeListItem: Donor available	boolean	Null		ODMjoin - HOVON 132.xml	donor refused	CodeListItem: Donor available	boolean	Null
238	C0026766	3	0	0	3	0	0	0	0	0	0	0.6953968253968253	Multiorgan failure + Multiorgan failure due to infection + Multiple organ failure	1832	0.561103	ODMjoin - EBMT.xml	Multiorgan failure	ItemDef	integer	Null		ODMjoin - EBMT.xml	Multiorgan failure due to infection	CodeListItem: Systemic symptoms of infection	boolean	Null		ODMjoin - EBMT.xml	Multiple organ failure	CodeListItem: HSCT related cause	boolean	Null
239	C1621812	3	1	1	1	0	0	0	0	0	0	0.8431077694235589	Number of analysed Metaphases + number of metaphases examined + Number of metaphases analysed	1835	0.562021	ODMjoin - AMLSG 21-13.xml	Number of analysed Metaphases	ItemDef	integer	Null		ODMjoin - EBMT.xml	number of metaphases examined	ItemDef	float	Null		ODMjoin - Döhner et al - international standard.xml	Number of metaphases analysed	ItemDef	text	Null
240	C0457352	3	0	0	1	1	0	0	1	0	0	0.17052031788873895	M2 + FAB_Klassifikation: M2 + AML with maturation (FAB M2)	1838	0.56294	ODMjoin - HOVON 132.xml	M2	CodeListItem: FAB type (Appendix A.4)	boolean	Null		ODMjoin - Pazopanib.xml	FAB_Klassifikation: M2	ItemDef	text	Null		ODMjoin - EBMT.xml	AML with maturation (FAB M2)	CodeListItem: Acute myeloid leukaemia	not otherwise categorized	classify as	boolean	Null
241	C0457327	3	0	0	1	1	0	0	1	0	0	0.18226711560044895	M0 + FAB_Klassifikation: M0 + AML with minimal differentiation (FAB M0)	1841	0.563859	ODMjoin - HOVON 132.xml	M0	CodeListItem: FAB type (Appendix A.4)	boolean	Null		ODMjoin - Pazopanib.xml	FAB_Klassifikation: M0	ItemDef	text	Null		ODMjoin - EBMT.xml	AML with minimal differentiation (FAB M0)	CodeListItem: Acute myeloid leukaemia	not otherwise categorized	classify as	boolean	Null
242	C0457328	3	0	0	1	1	0	0	1	0	0	0.17052031788873895	M1 + FAB_Klassifikation: M1 + AML without maturation (FAB M1)	1844	0.564778	ODMjoin - HOVON 132.xml	M1	CodeListItem: FAB type (Appendix A.4)	boolean	Null		ODMjoin - Pazopanib.xml	FAB_Klassifikation: M1	ItemDef	text	Null		ODMjoin - EBMT.xml	AML without maturation (FAB M1)	CodeListItem: Acute myeloid leukaemia	not otherwise categorized	classify as	boolean	Null
243	C0232174	3	2	0	0	0	0	0	0	0	1	0.5076923076923077	Ejection fraction + Ejection fraction + EF	1847	0.565697	ODMjoin - AMLSG 21-13.xml	Ejection fraction	ItemDef	integer	%		ODMjoin - AMLSG 21-13.xml	Ejection fraction	ItemDef	integer	%		ODMjoin - UK Münster Routine documentation.xml	EF	ItemDef	text	Null
244	C0030551	3	0	0	0	3	0	0	0	0	0	1.0	HLA identical parent + HLA identical parent + HLA identical parent	1850	0.566616	ODMjoin - HOVON 132.xml	HLA identical parent	CodeListItem: Donor Relation	boolean	Null		ODMjoin - HOVON 132.xml	HLA identical parent	CodeListItem: Donor Relation	boolean	Null		ODMjoin - HOVON 132.xml	HLA identical parent	CodeListItem: Result of Typing	boolean	Null
245	C0457333	3	0	0	1	1	0	0	1	0	0	0.19108964036500267	M5 + FAB_Klassifikation: M5 + Acute monoblastic and monocytic leukaemia (FAB M5)	1853	0.567534	ODMjoin - HOVON 132.xml	M5	CodeListItem: FAB type (Appendix A.4)	boolean	Null		ODMjoin - Pazopanib.xml	FAB_Klassifikation: M5	ItemDef	text	Null		ODMjoin - EBMT.xml	Acute monoblastic and monocytic leukaemia (FAB M5)	CodeListItem: Acute myeloid leukaemia	not otherwise categorized	classify as	boolean	Null
246	C0457331	3	0	0	1	1	0	0	1	0	0	0.194962962962963	M4 + FAB_Klassifikation: M4 + Acute myelomonocytic leukaemia (FAB M4)	1856	0.568453	ODMjoin - HOVON 132.xml	M4	CodeListItem: FAB type (Appendix A.4)	boolean	Null		ODMjoin - Pazopanib.xml	FAB_Klassifikation: M4	ItemDef	text	Null		ODMjoin - EBMT.xml	Acute myelomonocytic leukaemia (FAB M4)	CodeListItem: Acute myeloid leukaemia	not otherwise categorized	classify as	boolean	Null
247	C0457337	3	0	0	1	1	0	0	1	0	0	0.1766275592362549	M7 + FAB_Klassifikation: M7 + Acute megakaryoblastic leukaemia (FAB M7)	1859	0.569372	ODMjoin - HOVON 132.xml	M7	CodeListItem: FAB type (Appendix A.4)	boolean	Null		ODMjoin - Pazopanib.xml	FAB_Klassifikation: M7	ItemDef	text	Null		ODMjoin - EBMT.xml	Acute megakaryoblastic leukaemia (FAB M7)	CodeListItem: Acute myeloid leukaemia	not otherwise categorized	classify as	boolean	Null
248	C0457336	3	0	0	1	1	0	0	1	0	0	0.16815776815776817	M6 + FAB_Klassifikation: M6 + Acute erythroid leukaemia (FAB M6)	1862	0.570291	ODMjoin - HOVON 132.xml	M6	CodeListItem: FAB type (Appendix A.4)	boolean	Null		ODMjoin - Pazopanib.xml	FAB_Klassifikation: M6	ItemDef	text	Null		ODMjoin - EBMT.xml	Acute erythroid leukaemia (FAB M6)	CodeListItem: Acute myeloid leukaemia	not otherwise categorized	classify as	boolean	Null
249	C0518014	3	0	0	0	0	2	0	0	0	1	0.8358974358974358	Hematocrit + HK (Hematocrit) + Hematocrit	1865	0.57121	ODMjoin - UK Münster Routine documentation.xml	Hematocrit	ItemDef	text	Null		ODMjoin - Knappschaft Bochum Langendreer.xml	HK (Hematocrit)	ItemDef	integer	%		ODMjoin - Knappschaft Bochum Langendreer.xml	Hematocrit	ItemDef	text	Null
250	C0018801	3	0	0	0	3	0	0	0	0	0	0.5606548577563071	Cardiac dysfunction (see protocol section 8.1.2) + Severe cardiac dysfunction (see appendix G) + Heart failure	1868	0.572129	ODMjoin - HOVON 132.xml	Cardiac dysfunction (see protocol section 8.1.2)	ItemDef	boolean	Null		ODMjoin - HOVON 132.xml	Severe cardiac dysfunction (see appendix G)	ItemDef	boolean	Null		ODMjoin - HOVON 132.xml	Heart failure	CodeListItem: System Organ Class	boolean	Null
251	C0549171	3	0	0	0	0	1	0	0	1	1	0.592156862745098	Donor: + Donor histocompatibility crossmatch + Donor histocompatibility crossmatch	1871	0.573047	ODMjoin - SAL Dresden.xml	Donor:	ItemDef	integer	Null		ODMjoin - UK Münster Routine documentation.xml	Donor histocompatibility crossmatch	ItemDef	integer	Null		ODMjoin - Knappschaft Bochum Langendreer.xml	Donor histocompatibility crossmatch	ItemDef	integer	Null
252	C0023449	3	0	0	3	0	0	0	0	0	0	0.4877744646245596	WHO Classification at diagnosis of de novo Precursor Lymphoid Neoplasms (old ALL) + Lymphoblastic (ALL) + Precursor lymphoid neoplasm (old ALL) ÔåÆ Fill in subclassification in next page	1874	0.573966	ODMjoin - EBMT.xml	WHO Classification at diagnosis of de novo Precursor Lymphoid Neoplasms (old ALL)	ItemDef	integer	Null		ODMjoin - EBMT.xml	Lymphoblastic (ALL)	CodeListItem: Primary disease diagnosis	boolean	Null		ODMjoin - EBMT.xml	Precursor lymphoid neoplasm (old ALL) ÔåÆ Fill in subclassification in next page	CodeListItem: Diagnosis	boolean	Null
253	C1718162	3	0	0	1	0	1	0	0	0	1	0.5878787878787879	Donor ID + Identification of donor or Cord Blood Unit given by the centre + Donor ID	1877	0.574885	ODMjoin - UK Münster Routine documentation.xml	Donor ID	ItemDef	text	Null		ODMjoin - EBMT.xml	Identification of donor or Cord Blood Unit given by the centre	ItemDef	integer	Null		ODMjoin - Knappschaft Bochum Langendreer.xml	Donor ID	ItemDef	text	Null
254	C0027651	3	0	0	0	3	0	0	0	0	0	0.7226666666666667	Other oncological disease + Neoplasms benign, malignant and unspecified (incl cysts and polyps) + Neoplasms benign, malignant and unspecified (incl cysts and polyps)	1880	0.575804	ODMjoin - HOVON 132.xml	Other oncological disease	ItemDef	integer	Null		ODMjoin - HOVON 132.xml	Neoplasms benign, malignant and unspecified (incl cysts and polyps)	CodeListItem: System Organ Class	boolean	Null		ODMjoin - HOVON 132.xml	Neoplasms benign, malignant and unspecified (incl cysts and polyps)	CodeListItem: System Organ Class	boolean	Null
255	[C1299575, C0392360]	3	3	0	0	0	0	0	0	0	0	0.6952380952380952	Reasons (if dose <1) + Reason + Reason	1883	0.576723	ODMjoin - AMLSG 21-13.xml	Reasons (if dose <1)	ItemDef	integer	Null		ODMjoin - AMLSG 21-13.xml	Reason	ItemDef	integer	Null		ODMjoin - AMLSG 21-13.xml	Reason	ItemDef	integer	Null
256	[C1299575, C0178602]	3	3	0	0	0	0	0	0	0	0	1.0	Dose + Dose + Dose	1886	0.577642	ODMjoin - AMLSG 21-13.xml	Dose	ItemDef	integer	Null		ODMjoin - AMLSG 21-13.xml	Dose	ItemDef	integer	Null		ODMjoin - AMLSG 21-13.xml	Dose	ItemDef	integer	Null
257	[C0808070, C3179010]	3	0	0	0	2	1	0	0	0	0	0.8222222222222222	Date start of this induction cycle + Date start of this induction cycle + Start of Induction Therapy	1889	0.57856	ODMjoin - HOVON 132.xml	Date start of this induction cycle	ItemDef	date	dd/mm/yyyy		ODMjoin - HOVON 132.xml	Date start of this induction cycle	ItemDef	date	dd/mm/yyyy		ODMjoin - Knappschaft Bochum Langendreer.xml	Start of Induction Therapy	ItemDef	date	Null
258	[C0087111, C1518546]	3	0	0	0	3	0	0	0	0	0	0.8666666666666667	Treatment given off protocol + treatment off protocol + treatment off protocol	1892	0.579479	ODMjoin - HOVON 132.xml	Treatment given off protocol	ItemDef	integer	Null		ODMjoin - HOVON 132.xml	treatment off protocol	CodeListItem: Planned next treatment	boolean	Null		ODMjoin - HOVON 132.xml	treatment off protocol	CodeListItem: Planned next treatment	boolean	Null
259	[C1144149, C0178602]	3	0	0	0	3	0	0	0	0	0	0.7555555555555554	Lenalidomide Dosage + Dose level Lenalidomide (fill out 20 mg	1895	0.580398	10 mg) + Dose level Lenalidomide (fill out 20 mg	15 mg	10 mg)		ODMjoin - HOVON 132.xml	Lenalidomide Dosage	ItemDef	integer	Null		ODMjoin - HOVON 132.xml	Dose level Lenalidomide (fill out 20 mg, 15 mg, 10 mg)	ItemDef	float	mg		ODMjoin - HOVON 132.xml	Dose level Lenalidomide (fill out 20 mg, 15 mg, 10 mg)	ItemDef	float	mg
260	[C0877248, C1518546]	3	0	0	0	0	0	0	3	0	0	0.471604938271605	Studienabbruch: Unerwünschte(s) Ereignis(se) RQG + Studienabbruch: Unerwünschte(s) Ereignis(se)-AE-Nr + AE: AE that caused study discontinuation	1898	0.581317	ODMjoin - Pazopanib.xml	Studienabbruch: Unerwünschte(s) Ereignis(se) RQG	ItemGroup	Complex Item	Null		ODMjoin - Pazopanib.xml	Studienabbruch: Unerwünschte(s) Ereignis(se)-AE-Nr	ItemDef	integer	Null		ODMjoin - Pazopanib.xml	AE: AE that caused study discontinuation	ItemDef	text	Null
261	[C0449820, C3826859]	3	0	0	0	3	0	0	0	0	0	0.484981684981685	EBMT Risk Score + EBMT risk score calculated (Appendix K) + EBMT risk score	1901	0.582236	ODMjoin - HOVON 132.xml	EBMT Risk Score	ItemGroup	Complex Item	Null		ODMjoin - HOVON 132.xml	EBMT risk score calculated (Appendix K)	ItemDef	boolean	Null		ODMjoin - HOVON 132.xml	EBMT risk score	ItemDef	float	Null
262	[C0011008, C0005954]	3	0	0	0	3	0	0	0	0	0	0.719298245614035	BM sampling date + BM sampling date + Date of BM biopsy	1904	0.583155	ODMjoin - HOVON 132.xml	BM sampling date	ItemDef	date	dd/mm/yyyy		ODMjoin - HOVON 132.xml	BM sampling date	ItemDef	date	dd/mm/yyyy		ODMjoin - HOVON 132.xml	Date of BM biopsy	ItemDef	date	Null
263	C0319232	2	0	0	1	0	0	0	0	0	1	1.0	HSV + HSV	1906	0.583767	ODMjoin - UK Münster Routine documentation.xml	HSV	ItemDef	text	Null		ODMjoin - EBMT.xml	HSV	CodeListItem: AML Pathogens of interest	boolean	Null
264	C0024115	2	0	0	0	0	0	0	0	0	2	0.7575757575757576	DLco and,or FEV1 66-80 percent or dyspnea on slight activity + DLco and/or FEV1 Less than or equal to sign 65 percent or dyspnea at rest or requiring oxygen	1908	0.58438	ODMjoin - UK Münster Routine documentation.xml	DLco and,or FEV1 66-80 percent or dyspnea on slight activity	ItemDef	integer	Null		ODMjoin - UK Münster Routine documentation.xml	DLco and/or FEV1 Less than or equal to sign 65 percent or dyspnea at rest or requiring oxygen	ItemDef	integer	Null
268	C0021390	2	0	0	0	0	0	0	0	1	1	0.5692307692307692	Gastrointestinal disease (incl. inflammatory bowel disease): + Crohns disease or ulcerative colitis	1910	0.584992	ODMjoin - SAL Dresden.xml	Gastrointestinal disease (incl. inflammatory bowel disease):	ItemDef	integer	Null		ODMjoin - UK Münster Routine documentation.xml	Crohns disease or ulcerative colitis	ItemDef	integer	Null
269	C0369183	2	0	0	0	0	1	0	0	0	1	1.0	MCH + MCH	1912	0.585605	ODMjoin - UK Münster Routine documentation.xml	MCH	ItemDef	text	Null		ODMjoin - Knappschaft Bochum Langendreer.xml	MCH	ItemDef	text	Null
270	C0010711	2	1	0	0	1	0	0	0	0	0	0.9111111111111111	Cytarabin + Cytarabine	1914	0.586217	ODMjoin - HOVON 132.xml	Cytarabin	CodeListItem: Drug	boolean	Null		ODMjoin - AMLSG 21-13.xml	Cytarabine	ItemGroup	Complex Item	Null
271	C2960424	2	1	0	0	0	0	0	1	0	0	0.7090909090909091	normocellular + normozellulär	1916	0.58683	ODMjoin - AMLSG 21-13.xml	normocellular	CodeListItem: Cellularity	boolean	Null		ODMjoin - Pazopanib.xml	normozellulär	CodeListItem: Zytologie: Zellularität	boolean	Null
272	C2985911	2	1	0	0	0	0	0	1	0	0	0.5130434782608695	Grade of Adverse Event + AE: Toxizität (CTCAE) Grad	1918	0.587443	ODMjoin - AMLSG 21-13.xml	Grade of Adverse Event	ItemDef	integer	Null		ODMjoin - Pazopanib.xml	AE: Toxizität (CTCAE) Grad	ItemDef	text	Null
273	C1273714	2	0	0	0	0	0	2	0	0	0	1.0	Grade cannot be determined + Grade cannot be determined	1920	0.588055	ODMjoin - ONDIS - german_quality_management.xml	Grade cannot be determined	CodeListItem: Histologic Grade	boolean	Null		ODMjoin - ONDIS - german_quality_management.xml	Grade cannot be determined	CodeListItem: cell type	boolean	Null
274	C0015397	2	0	0	0	2	0	0	0	0	0	1.0	Eye disorders + Eye disorders	1922	0.588668	ODMjoin - HOVON 132.xml	Eye disorders	CodeListItem: System Organ Class	boolean	Null		ODMjoin - HOVON 132.xml	Eye disorders	CodeListItem: System Organ Class	boolean	Null
275	C0002894	2	0	0	0	2	0	0	0	0	0	1.0	RAEB + RAEB	1924	0.58928	ODMjoin - HOVON 132.xml	RAEB	CodeListItem: AML or MDS diagnosis (see protocol appendix A1-3)	boolean	Null		ODMjoin - HOVON 132.xml	RAEB	CodeListItem: FAB type (Appendix A.4)	boolean	Null
276	C0011015	2	1	0	0	1	0	0	0	0	0	1.0	Daunorubicin + Daunorubicin	1926	0.589893	ODMjoin - HOVON 132.xml	Daunorubicin	CodeListItem: Drug	boolean	Null		ODMjoin - AMLSG 21-13.xml	Daunorubicin	ItemGroup	Complex Item	Null
277	C1277691	2	2	0	0	0	0	0	0	0	0	0.52	Cigarettes per day + Number of smoking years	1928	0.590505	ODMjoin - AMLSG 21-13.xml	Cigarettes per day	ItemDef	integer	Null		ODMjoin - AMLSG 21-13.xml	Number of smoking years	ItemDef	integer	years
278	C0333691	2	0	0	2	0	0	0	0	0	0	0.88	hypodiploid (<46) absent + hypodiploid (<46) present	1930	0.591118	ODMjoin - EBMT.xml	hypodiploid (<46) absent	CodeListItem: Indicate which abnormalities found	boolean	Null		ODMjoin - EBMT.xml	hypodiploid (<46) present	CodeListItem: Indicate which abnormalities found	boolean	Null
279	C0370003	2	0	0	0	0	2	0	0	0	0	1.0	Specimen + Specimen	1932	0.59173	ODMjoin - Knappschaft Bochum Langendreer.xml	Specimen	ItemDef	text	Null		ODMjoin - Knappschaft Bochum Langendreer.xml	Specimen	ItemDef	text	Null
280	C0021853	2	0	0	1	0	1	0	0	0	0	0.29999999999999993	Gut + Intestines	1934	0.592343	ODMjoin - EBMT.xml	Gut	CodeListItem: Organs affected	boolean	Null		ODMjoin - Knappschaft Bochum Langendreer.xml	Intestines	ItemGroup	Complex Item	Null
281	C0152276	2	0	0	2	0	0	0	0	0	0	0.3904761904761904	Chloroma + Myeloid sarcoma (Granulocytic sarcoma)	1936	0.592956	ODMjoin - EBMT.xml	Chloroma	ItemDef	integer	Null		ODMjoin - EBMT.xml	Myeloid sarcoma (Granulocytic sarcoma)	CodeListItem: Acute myeloid leukaemia	not otherwise categorized	classify as	boolean	Null
282	C0263660	2	0	0	0	2	0	0	0	0	0	1.0	Musculoskeletal and connective tissue disorders + Musculoskeletal and connective tissue disorders	1938	0.593568	ODMjoin - HOVON 132.xml	Musculoskeletal and connective tissue disorders	CodeListItem: System Organ Class	boolean	Null		ODMjoin - HOVON 132.xml	Musculoskeletal and connective tissue disorders	CodeListItem: System Organ Class	boolean	Null
283	C0947733	2	0	0	0	2	0	0	0	0	0	1.0	Injury, poisoning and procedural complications + Injury, poisoning and procedural complications	1940	0.594181	ODMjoin - HOVON 132.xml	Injury, poisoning and procedural complications	CodeListItem: System Organ Class	boolean	Null		ODMjoin - HOVON 132.xml	Injury, poisoning and procedural complications	CodeListItem: System Organ Class	boolean	Null
284	C3897139	2	0	0	2	0	0	0	0	0	0	0.7866666666666666	t(8;21) absent + t(8;21) present	1942	0.594793	ODMjoin - EBMT.xml	t(8;21) absent	CodeListItem: Indicate which abnormalities found	boolean	Null		ODMjoin - EBMT.xml	t(8;21) present	CodeListItem: Indicate which abnormalities found	boolean	Null
285	C3897138	2	0	0	2	0	0	0	0	0	0	0.7714285714285715	t(9;22) absent + t(9;22) present	1944	0.595406	ODMjoin - EBMT.xml	t(9;22) absent	CodeListItem: Indicate which abnormalities found	boolean	Null		ODMjoin - EBMT.xml	t(9;22) present	CodeListItem: Indicate which abnormalities found	boolean	Null
286	C0019721	2	0	0	0	0	1	0	0	0	1	1.0	HLA Antigens + HLA Antigens	1946	0.596018	ODMjoin - UK Münster Routine documentation.xml	HLA Antigens	ItemDef	text	Null		ODMjoin - Knappschaft Bochum Langendreer.xml	HLA Antigens	ItemDef	text	Null
287	C0086776	2	0	0	1	0	0	0	0	0	1	1.0	Parvovirus + Parvovirus	1948	0.596631	ODMjoin - UK Münster Routine documentation.xml	Parvovirus	ItemDef	text	Null		ODMjoin - EBMT.xml	Parvovirus	CodeListItem: AML Pathogens of interest	boolean	Null
288	C0060961	2	0	0	0	0	2	0	0	0	0	0.7565217391304347	Galactomannan/Apergillus + Serologic test for Aspergillus (Galactomannan) positive	1950	0.597243	ODMjoin - Knappschaft Bochum Langendreer.xml	Galactomannan/Apergillus	ItemDef	boolean	Null		ODMjoin - Knappschaft Bochum Langendreer.xml	Serologic test for Aspergillus (Galactomannan) positive	ItemDef	boolean	Null
289	C0005516	2	0	1	1	0	0	0	0	0	0	0.5142857142857142	Molecular markers + Table 2. Expression of cell-surface and cytoplasmic markers for the diagnosis of acute myeloid leukemia and mixed phenotype acute leukemia	1952	0.597856	ODMjoin - EBMT.xml	Molecular markers	ItemDef	integer	Null		ODMjoin - Döhner et al - international standard.xml	Table 2. Expression of cell-surface and cytoplasmic markers for the diagnosis of acute myeloid leukemia and mixed phenotype acute leukemia	ItemGroup	Complex Item	Null
290	C0010592	2	0	0	0	0	2	0	0	0	0	0.8857142857142857	Ciclosporine level + Cyclosporine A level	1954	0.598469	ODMjoin - Knappschaft Bochum Langendreer.xml	Ciclosporine level	ItemDef	integer	Null		ODMjoin - Knappschaft Bochum Langendreer.xml	Cyclosporine A level	ItemDef	integer	ng/ml
291	C3897144	2	0	0	2	0	0	0	0	0	0	0.7866666666666666	inv (16) absent + inv (16) present	1956	0.599081	ODMjoin - EBMT.xml	inv (16) absent	CodeListItem: Indicate which abnormalities found	boolean	Null		ODMjoin - EBMT.xml	inv (16) present	CodeListItem: Indicate which abnormalities found	boolean	Null
292	C0024141	2	0	0	1	0	0	0	0	1	0	0.52	Rheumatic disease (SLE, RA, polymyositis, mixed CTD, polymyalgia rheumatica): + Systemic Lupus	1958	0.599694	ODMjoin - SAL Dresden.xml	Rheumatic disease (SLE, RA, polymyositis, mixed CTD, polymyalgia rheumatica):	ItemDef	integer	Null		ODMjoin - EBMT.xml	Systemic Lupus	CodeListItem: Primary disease diagnosis	boolean	Null
293	C0243065	2	0	0	1	1	0	0	0	0	0	0.5333333333333333	Death in aplasia + Aplasia	1960	0.600306	ODMjoin - HOVON 132.xml	Death in aplasia	CodeListItem: Response / remission status	boolean	Null		ODMjoin - EBMT.xml	Aplasia	CodeListItem: Overall chimaerism	boolean	Null
294	C3828190	2	0	0	0	0	0	0	2	0	0	0.9619047619047618	AE: Relationship to study treatment XXX + AE: Relationship to study treatment	1962	0.600919	ODMjoin - Pazopanib.xml	AE: Relationship to study treatment XXX	ItemDef	text	Null		ODMjoin - Pazopanib.xml	AE: Relationship to study treatment	ItemDef	text	Null
295	C0005902	2	2	0	0	0	0	0	0	0	0	1.0	Body surface area + Body surface area	1964	0.601531	ODMjoin - AMLSG 21-13.xml	Body surface area	ItemDef	integer	sqm		ODMjoin - AMLSG 21-13.xml	Body surface area	ItemDef	integer	squaremeter
296	C0042075	2	0	0	0	2	0	0	0	0	0	1.0	Renal and urinary disorders + Renal and urinary disorders	1966	0.602144	ODMjoin - HOVON 132.xml	Renal and urinary disorders	CodeListItem: System Organ Class	boolean	Null		ODMjoin - HOVON 132.xml	Renal and urinary disorders	CodeListItem: System Organ Class	boolean	Null
297	C0286738	2	0	0	0	0	0	0	2	0	0	0.5862068965517242	HIV-Protease-Inhibitoren: Saquinavir + ritonavir, indinavir, saquinavir, nelfinavir, amprenavir, lopinavir (hiv protease inhibitors)	1968	0.602757	ODMjoin - Pazopanib.xml	HIV-Protease-Inhibitoren: Saquinavir	ItemDef	text	Null		ODMjoin - Pazopanib.xml	ritonavir, indinavir, saquinavir, nelfinavir, amprenavir, lopinavir (hiv protease inhibitors)	ItemDef	boolean	Null
298	C0026882	2	0	0	0	0	0	0	0	2	0	0.4666666666666666	Other mutations: + mutated	1970	0.603369	ODMjoin - SAL Dresden.xml	Other mutations:	ItemDef	text	Null		ODMjoin - SAL Dresden.xml	mutated	CodeListItem: NPM1	boolean	Null
299	C1515800	2	0	1	1	0	0	0	0	0	0	0.6210526315789473	AML with t(9;11) (p22;q23); MLLT 3-MLL + t(9;11)(p22;q23)	1972	0.603982	ODMjoin - EBMT.xml	AML with t(9;11) (p22;q23); MLLT 3-MLL	CodeListItem: WHO Classification AML	boolean	Null		ODMjoin - Döhner et al - international standard.xml	t(9;11)(p22;q23)	ItemDef	text	Null
300	C1706712	2	0	0	2	0	0	0	0	0	0	0.7473684210526316	Additional Treatment Post-HSCT + Additional disease treatment	1974	0.604594	ODMjoin - EBMT.xml	Additional Treatment Post-HSCT	ItemGroup	Complex Item	Null		ODMjoin - EBMT.xml	Additional disease treatment	ItemDef	integer	Null
301	C0019761	2	0	0	0	2	0	0	0	0	0	1.0	HLA-DQ + HLA-DQ	1976	0.605207	ODMjoin - HOVON 132.xml	HLA-DQ	ItemDef	text	Null		ODMjoin - HOVON 132.xml	HLA-DQ	ItemDef	text	Null
302	C1513784	2	0	0	0	2	0	0	0	0	0	1.0	myelo ablative + myelo ablative	1978	0.605819	ODMjoin - HOVON 132.xml	myelo ablative	CodeListItem: Conditioning Therapy	boolean	Null		ODMjoin - HOVON 132.xml	myelo ablative	CodeListItem: Conditioning	boolean	Null
303	C2826175	2	0	0	1	0	0	0	1	0	0	0.6631578947368422	Molekulargenetik: NPM1-Mut + NPM1 mutation	1980	0.606432	ODMjoin - Pazopanib.xml	Molekulargenetik: NPM1-Mut	ItemDef	text	Null		ODMjoin - EBMT.xml	NPM1 mutation	ItemDef	integer	Null
304	C0337448	2	0	0	0	0	1	0	0	0	1	1.0	Ciclosporin A level + Ciclosporin A level	1982	0.607044	ODMjoin - UK Münster Routine documentation.xml	Ciclosporin A level	ItemDef	text	Null		ODMjoin - Knappschaft Bochum Langendreer.xml	Ciclosporin A level	ItemDef	text	Null
305	C2350570	2	0	0	0	0	0	0	2	0	0	0.9304347826086956	Mikrogefässzahl: Bestimmung nd + Mikrogefässzahl: Bestimmung 1	1984	0.607657	ODMjoin - Pazopanib.xml	Mikrogefässzahl: Bestimmung nd	ItemDef	text	Null		ODMjoin - Pazopanib.xml	Mikrogefässzahl: Bestimmung 1	ItemDef	integer	/1	5 mm2
306	C0019993	2	2	0	0	0	0	0	0	0	0	0.5692307692307692	Was the Patient hospitalised again after discharge in this Cycle? + Number of Hospitalisations	1986	0.60827	ODMjoin - AMLSG 21-13.xml	Was the Patient hospitalised again after discharge in this Cycle?	ItemDef	boolean	Null		ODMjoin - AMLSG 21-13.xml	Number of Hospitalisations	ItemDef	integer	Null
307	C2826175	2	0	1	0	0	0	0	0	1	0	0.8400000000000001	NPM1: + NPM1	1988	0.608882	ODMjoin - SAL Dresden.xml	NPM1:	ItemDef	integer	Null		ODMjoin - Döhner et al - international standard.xml	NPM1	ItemDef	text	Null
308	C0810273	2	0	0	0	2	0	0	0	0	0	1.0	Nervous system disorders + Nervous system disorders	1990	0.609495	ODMjoin - HOVON 132.xml	Nervous system disorders	CodeListItem: System Organ Class	boolean	Null		ODMjoin - HOVON 132.xml	Nervous system disorders	CodeListItem: System Organ Class	boolean	Null
309	C0025952	2	0	0	0	0	1	0	0	0	1	1.0	Microbiology + Microbiology	1992	0.610107	ODMjoin - UK Münster Routine documentation.xml	Microbiology	ItemGroup	Complex Item	Null		ODMjoin - Knappschaft Bochum Langendreer.xml	Microbiology	ItemGroup	Complex Item	Null
310	C0686377	2	1	0	1	0	0	0	0	0	0	0.4666666666666666	CNS + Metastases CNS	1994	0.61072	ODMjoin - AMLSG 21-13.xml	CNS	CodeListItem: Extramedullary Manifestatation	boolean	Null		ODMjoin - EBMT.xml	Metastases CNS	ItemDef	integer	Null
311	C0178301	2	0	0	0	2	0	0	0	0	0	1.0	Skin and subcutaneous tissue disorders + Skin and subcutaneous tissue disorders	1996	0.611332	ODMjoin - HOVON 132.xml	Skin and subcutaneous tissue disorders	CodeListItem: System Organ Class	boolean	Null		ODMjoin - HOVON 132.xml	Skin and subcutaneous tissue disorders	CodeListItem: System Organ Class	boolean	Null
312	C2985782	2	0	0	0	1	0	0	1	0	0	0.6190476190476191	Date of written Informed Consent + Einverständnis: Datum	1998	0.611945	ODMjoin - HOVON 132.xml	Date of written Informed Consent	ItemDef	date	Null		ODMjoin - Pazopanib.xml	Einverständnis: Datum	ItemDef	date	Null
313	C0292818	2	0	0	0	0	0	0	2	0	0	0.5310344827586206	HIV-Protease-Inhibitoren: Ritonavir + ritonavir, indinavir, saquinavir, nelfinavir, amprenavir, lopinavir (hiv protease inhibitors)	2000	0.612557	ODMjoin - Pazopanib.xml	HIV-Protease-Inhibitoren: Ritonavir	ItemDef	text	Null		ODMjoin - Pazopanib.xml	ritonavir, indinavir, saquinavir, nelfinavir, amprenavir, lopinavir (hiv protease inhibitors)	ItemDef	boolean	Null
314	C0022546	2	0	0	0	0	1	0	0	0	1	1.0	Kell system + Kell system	2002	0.61317	ODMjoin - UK Münster Routine documentation.xml	Kell system	ItemDef	text	Null		ODMjoin - Knappschaft Bochum Langendreer.xml	Kell system	ItemDef	text	Null
315	C0007820	2	0	0	0	0	0	0	0	1	1	0.7241379310344828	Cerebrovascular disease (Patient with TIA, stroke or cerebral hemorrhage): + Transient ischemic attack or cerebrovascular accident	2004	0.613783	ODMjoin - SAL Dresden.xml	Cerebrovascular disease (Patient with TIA, stroke or cerebral hemorrhage):	ItemDef	integer	Null		ODMjoin - UK Münster Routine documentation.xml	Transient ischemic attack or cerebrovascular accident	ItemDef	integer	Null
316	C2348184	2	0	0	2	0	0	0	0	0	0	0.7666666666666667	Number in the infusion order (if applicable) + Chronological number of this cell therapy for this patient	2006	0.614395	ODMjoin - EBMT.xml	Number in the infusion order (if applicable)	ItemDef	integer	Null		ODMjoin - EBMT.xml	Chronological number of this cell therapy for this patient	ItemDef	integer	Null
317	C1413322	2	0	1	0	0	0	0	0	1	0	0.8666666666666667	CEBPA: + CEBPA	2008	0.615008	ODMjoin - SAL Dresden.xml	CEBPA:	ItemDef	integer	Null		ODMjoin - Döhner et al - international standard.xml	CEBPA	ItemDef	text	Null
318	C0010287	2	0	1	0	0	1	0	0	0	0	0.7142857142857143	Creatinine Kinase + Creatinine phosphokinase	2010	0.61562	ODMjoin - Knappschaft Bochum Langendreer.xml	Creatinine Kinase	ItemDef	integer	U/l		ODMjoin - Döhner et al - international standard.xml	Creatinine phosphokinase	ItemDef	text	Null
319	C0003811	2	0	0	0	0	0	0	0	1	1	0.8769230769230769	Cardiac Arrhythmia (Atrial flutter, atrial fibrillation, sick sinus syndrome, ventricular arrhythmias): + Atrial fibrillation or flutter, sick sinus syndrome, or ventricular arrhythmias	2012	0.616233	ODMjoin - SAL Dresden.xml	Cardiac Arrhythmia (Atrial flutter, atrial fibrillation, sick sinus syndrome, ventricular arrhythmias):	ItemDef	integer	Null		ODMjoin - UK Münster Routine documentation.xml	Atrial fibrillation or flutter, sick sinus syndrome, or ventricular arrhythmias	ItemDef	integer	Null
320	C0365159	2	0	0	0	0	2	0	0	0	0	1.0	TSH + TSH	2014	0.616845	ODMjoin - Knappschaft Bochum Langendreer.xml	TSH	ItemDef	integer	uU/ml		ODMjoin - Knappschaft Bochum Langendreer.xml	TSH	ItemDef	text	Null
321	C1516728	2	0	0	0	0	0	0	1	1	0	0.6173913043478261	Toxicity grade III-IV + AE: Toxicity (CTCAE) Grade	2016	0.617458	ODMjoin - SAL Dresden.xml	Toxicity grade III-IV	ItemGroup	Complex Item	Null		ODMjoin - Pazopanib.xml	AE: Toxicity (CTCAE) Grade	ItemDef	text	Null
322	C0796366	2	0	0	2	0	0	0	0	0	0	0.9384615384615385	other abn 11q absent + other abn 11q present	2018	0.61807	ODMjoin - EBMT.xml	other abn 11q absent	CodeListItem: Indicate which abnormalities found	boolean	Null		ODMjoin - EBMT.xml	other abn 11q present	CodeListItem: Indicate which abnormalities found	boolean	Null
323	C0000726	2	0	0	0	0	1	0	0	0	1	1.0	Abdomen + Abdomen	2020	0.618683	ODMjoin - UK Münster Routine documentation.xml	Abdomen	ItemDef	text	Null		ODMjoin - Knappschaft Bochum Langendreer.xml	Abdomen	ItemDef	text	Null
324	C0009862	2	0	0	0	2	0	0	0	0	0	0.8	Ability and willingness to adhere to lenalidomide pregnancy prevention program + Unwilling or not capable to use effective means of birth control	2022	0.619296	ODMjoin - HOVON 132.xml	Ability and willingness to adhere to lenalidomide pregnancy prevention program	ItemDef	boolean	Null		ODMjoin - HOVON 132.xml	Unwilling or not capable to use effective means of birth control	ItemDef	boolean	Null
325	C2986440	2	0	0	2	0	0	0	0	0	0	0.55	Initials + Initials (first name(s) - surname(s))	2024	0.619908	ODMjoin - EBMT.xml	Initials	ItemDef	text	Null		ODMjoin - EBMT.xml	Initials (first name(s) - surname(s))	ItemDef	text	Null
326	C0042338	2	0	0	1	0	0	0	0	0	1	1.0	VZV + VZV	2026	0.620521	ODMjoin - UK Münster Routine documentation.xml	VZV	ItemDef	text	Null		ODMjoin - EBMT.xml	VZV	CodeListItem: AML Pathogens of interest	boolean	Null
327	C0699749	2	0	0	0	0	0	1	1	0	0	0.4857142857142857	Anamnesestatus: Stadium + Staging	2028	0.621133	ODMjoin - Pazopanib.xml	Anamnesestatus: Stadium	ItemDef	text	Null		ODMjoin - ONDIS - german_quality_management.xml	Staging	ItemGroup	Complex Item	Null
328	C0525005	2	0	0	0	0	0	0	2	0	0	0.5862068965517242	HIV-Protease-Inhibitoren: Nelfinavir + ritonavir, indinavir, saquinavir, nelfinavir, amprenavir, lopinavir (hiv protease inhibitors)	2030	0.621746	ODMjoin - Pazopanib.xml	HIV-Protease-Inhibitoren: Nelfinavir	ItemDef	text	Null		ODMjoin - Pazopanib.xml	ritonavir, indinavir, saquinavir, nelfinavir, amprenavir, lopinavir (hiv protease inhibitors)	ItemDef	boolean	Null
329	C1144149	2	0	0	0	2	0	0	0	0	0	1.0	Lenalidomide + Lenalidomide	2032	0.622358	ODMjoin - HOVON 132.xml	Lenalidomide	CodeListItem: Related to	boolean	Null		ODMjoin - HOVON 132.xml	Lenalidomide	CodeListItem: Drug	boolean	Null
330	C0027763	2	0	0	0	0	1	0	0	0	1	1.0	Nervous system + Nervous system	2034	0.622971	ODMjoin - UK Münster Routine documentation.xml	Nervous system	ItemDef	text	Null		ODMjoin - Knappschaft Bochum Langendreer.xml	Nervous system	ItemDef	text	Null
331	C0267792	2	0	0	0	2	0	0	0	0	0	1.0	Hepatobiliary disorders + Hepatobiliary disorders	2036	0.623583	ODMjoin - HOVON 132.xml	Hepatobiliary disorders	CodeListItem: System Organ Class	boolean	Null		ODMjoin - HOVON 132.xml	Hepatobiliary disorders	CodeListItem: System Organ Class	boolean	Null
332	C1997894	2	0	0	2	0	0	0	0	0	0	0.9578947368421052	Patient following national / international study / trial: + Patient following national / international study / trial	2038	0.624196	ODMjoin - EBMT.xml	Patient following national / international study / trial:	ItemDef	integer	Null		ODMjoin - EBMT.xml	Patient following national / international study / trial	ItemDef	integer	Null
333	C0034065	2	0	0	0	0	0	0	1	1	0	0.7333333333333333	Coagulopathy (deep vein thrombosis or pulmonary embolism): + 7. history of cerebrovascular infarction or bleeding, pulmonary embolism, or untreated deep venous thrombosis (dvt) within the past 6 months. note: subjects with recent dvt who have been treated with therapeutic anti-coagulant agents for at least 6 weeks are eligible	2040	0.624809	ODMjoin - SAL Dresden.xml	Coagulopathy (deep vein thrombosis or pulmonary embolism):	ItemDef	integer	Null		ODMjoin - Pazopanib.xml	7. history of cerebrovascular infarction or bleeding, pulmonary embolism, or untreated deep venous thrombosis (dvt) within the past 6 months. note: subjects with recent dvt who have been treated with therapeutic anti-coagulant agents for at least 6 weeks are eligible	ItemDef	boolean	Null
334	C1831742	2	0	0	0	2	0	0	0	0	0	1.0	non-myelo ablative + non-myelo ablative	2042	0.625421	ODMjoin - HOVON 132.xml	non-myelo ablative	CodeListItem: Conditioning Therapy	boolean	Null		ODMjoin - HOVON 132.xml	non-myelo ablative	CodeListItem: Conditioning	boolean	Null
335	C0023516	2	0	0	0	0	0	0	2	0	0	0.6499999999999999	Leukozyten + Leukozyten stand. Wert	2044	0.626034	ODMjoin - Pazopanib.xml	Leukozyten	ItemGroup	Complex Item	Null		ODMjoin - Pazopanib.xml	Leukozyten stand. Wert	ItemDef	float	Null
336	C0036836	2	0	1	0	0	1	0	0	0	0	0.6	Protein + Total protein	2046	0.626646	ODMjoin - Knappschaft Bochum Langendreer.xml	Protein	ItemDef	integer	g/dl		ODMjoin - Döhner et al - international standard.xml	Total protein	ItemDef	text	Null
337	C0851366	2	0	0	0	2	0	0	0	0	0	1.0	Reproductive system and breast disorders + Reproductive system and breast disorders	2048	0.627259	ODMjoin - HOVON 132.xml	Reproductive system and breast disorders	CodeListItem: System Organ Class	boolean	Null		ODMjoin - HOVON 132.xml	Reproductive system and breast disorders	CodeListItem: System Organ Class	boolean	Null
338	C0851362	2	0	0	0	2	0	0	0	0	0	1.0	General disorders and administration site conditions + General disorders and administration site conditions	2050	0.627871	ODMjoin - HOVON 132.xml	General disorders and administration site conditions	CodeListItem: System Organ Class	boolean	Null		ODMjoin - HOVON 132.xml	General disorders and administration site conditions	CodeListItem: System Organ Class	boolean	Null
339	C0851364	2	0	0	0	2	0	0	0	0	0	1.0	Social circumstances + Social circumstances	2052	0.628484	ODMjoin - HOVON 132.xml	Social circumstances	CodeListItem: System Organ Class	boolean	Null		ODMjoin - HOVON 132.xml	Social circumstances	CodeListItem: System Organ Class	boolean	Null
340	C2985813	2	0	0	0	1	0	0	1	0	0	0.5272727272727273	Date when taken off protocol + Studienabbruch: Datum	2054	0.629096	ODMjoin - HOVON 132.xml	Date when taken off protocol	ItemDef	date	dd/mm/yyyy		ODMjoin - Pazopanib.xml	Studienabbruch: Datum	ItemDef	date	Null
341	C0851358	2	0	0	0	2	0	0	0	0	0	1.0	Metabolism and nutrition disorders + Metabolism and nutrition disorders	2056	0.629709	ODMjoin - HOVON 132.xml	Metabolism and nutrition disorders	CodeListItem: System Organ Class	boolean	Null		ODMjoin - HOVON 132.xml	Metabolism and nutrition disorders	CodeListItem: System Organ Class	boolean	Null
342	C0851355	2	0	0	0	2	0	0	0	0	0	1.0	Respiratory, thoracic and mediastinal disorders + Respiratory, thoracic and mediastinal disorders	2058	0.630322	ODMjoin - HOVON 132.xml	Respiratory, thoracic and mediastinal disorders	CodeListItem: System Organ Class	boolean	Null		ODMjoin - HOVON 132.xml	Respiratory, thoracic and mediastinal disorders	CodeListItem: System Organ Class	boolean	Null
343	C0851353	2	0	0	0	2	0	0	0	0	0	1.0	Blood and lymphatic system disorders + Blood and lymphatic system disorders	2060	0.630934	ODMjoin - HOVON 132.xml	Blood and lymphatic system disorders	CodeListItem: System Organ Class	boolean	Null		ODMjoin - HOVON 132.xml	Blood and lymphatic system disorders	CodeListItem: System Organ Class	boolean	Null
344	C0851354	2	0	0	0	2	0	0	0	0	0	1.0	Ear and labyrinth disorders + Ear and labyrinth disorders	2062	0.631547	ODMjoin - HOVON 132.xml	Ear and labyrinth disorders	CodeListItem: System Organ Class	boolean	Null		ODMjoin - HOVON 132.xml	Ear and labyrinth disorders	CodeListItem: System Organ Class	boolean	Null
345	C0851352	2	0	0	0	2	0	0	0	0	0	1.0	Congenital, familial and genetic disorders + Congenital, familial and genetic disorders	2064	0.632159	ODMjoin - HOVON 132.xml	Congenital, familial and genetic disorders	CodeListItem: System Organ Class	boolean	Null		ODMjoin - HOVON 132.xml	Congenital, familial and genetic disorders	CodeListItem: System Organ Class	boolean	Null
346	C1851466	2	0	1	0	0	0	0	1	0	0	0.2615384615384615	Molekulargenetik: AML1 / ETO + RUNX1-RUNX1T1	2066	0.632772	ODMjoin - Pazopanib.xml	Molekulargenetik: AML1 / ETO	ItemDef	text	Null		ODMjoin - Döhner et al - international standard.xml	RUNX1-RUNX1T1	ItemDef	text	Null
347	C0302189	2	0	0	2	0	0	0	0	0	0	0.4588235294117647	If yes: Cellular therapy (One cell therapy regimen is defined as any number of infusions given within 10 weeks for the same indication. If more than one regimen of cell therapy has been given since last report, copy this section and complete it as many times as necessary.) + If yes: Type of cells	2068	0.633384	ODMjoin - EBMT.xml	If yes: Cellular therapy (One cell therapy regimen is defined as any number of infusions given within 10 weeks for the same indication. If more than one regimen of cell therapy has been given since last report, copy this section and complete it as many times as necessary.)	ItemDef	integer	Null		ODMjoin - EBMT.xml	If yes: Type of cells	ItemDef	integer	Null
348	C2238270	2	1	0	0	1	0	0	0	0	0	0.48799999999999993	Sampled BM/PB samples for analysis and MRD evaluation + punctio sicca	2070	0.633997	ODMjoin - HOVON 132.xml	Sampled BM/PB samples for analysis and MRD evaluation	ItemDef	integer	Null		ODMjoin - AMLSG 21-13.xml	punctio sicca	CodeListItem: Cellularity	boolean	Null
349	C2828339	2	0	1	0	0	0	0	1	0	0	0.4285714285714285	Zytogenetik: t(16;16) + t(16;16)(p13.1;q22)	2072	0.634609	ODMjoin - Pazopanib.xml	Zytogenetik: t(16;16)	ItemDef	text	Null		ODMjoin - Döhner et al - international standard.xml	t(16;16)(p13.1;q22)	ItemDef	text	Null
350	C0004034	2	0	0	1	0	0	0	0	0	1	0.92	Aspergillus + Aspergillus sp	2074	0.635222	ODMjoin - UK Münster Routine documentation.xml	Aspergillus	ItemDef	text	Null		ODMjoin - EBMT.xml	Aspergillus sp	CodeListItem: AML Pathogens of interest	boolean	Null
351	C0008203	2	0	0	0	0	2	0	0	0	0	0.9	Chlorid + Chloride	2076	0.635835	ODMjoin - Knappschaft Bochum Langendreer.xml	Chlorid	ItemDef	integer	mmol/l		ODMjoin - Knappschaft Bochum Langendreer.xml	Chloride	ItemDef	float	Null
352	C0021079	2	0	0	0	0	1	0	0	0	1	1.0	Immunosuppression + Immunosuppression	2078	0.636447	ODMjoin - UK Münster Routine documentation.xml	Immunosuppression	ItemDef	text	Null		ODMjoin - Knappschaft Bochum Langendreer.xml	Immunosuppression	ItemDef	text	Null
353	C0030705	2	0	0	1	0	0	1	0	0	0	0.7333333333333333	Patient absent + Patient	2080	0.63706	ODMjoin - ONDIS - german_quality_management.xml	Patient absent	CodeListItem: reason for termination	boolean	Null		ODMjoin - EBMT.xml	Patient	ItemGroup	Complex Item	Null
354	C3887967	2	0	1	0	0	0	0	0	1	0	0.8857142857142857	PML-RARA: + PML-RARA	2082	0.637672	ODMjoin - SAL Dresden.xml	PML-RARA:	ItemDef	integer	Null		ODMjoin - Döhner et al - international standard.xml	PML-RARA	ItemDef	text	Null
355	C0015031	2	1	1	0	0	0	0	0	0	0	0.6363636363636362	Ethnic origin + Ethnicity	2084	0.638285	ODMjoin - AMLSG 21-13.xml	Ethnic origin	ItemDef	integer	Null		ODMjoin - Döhner et al - international standard.xml	Ethnicity	ItemDef	text	Null
356	C0024299	2	0	0	1	1	0	0	0	0	0	0.7333333333333333	lymphoma* + Lymphoma	2086	0.638897	ODMjoin - HOVON 132.xml	lymphoma*	CodeListItem: Second primary malignancy	boolean	Null		ODMjoin - EBMT.xml	Lymphoma	CodeListItem: Primary disease diagnosis	boolean	Null
357	C0030920	2	0	0	0	0	0	0	1	0	1	0.47586206896551725	3. uncontrolled peptic ulcer disease or clinically significant gastrointestinal abnormalities which interfere with oral dosing or any unstable or serious concurrent condition (e.g., active uncontrolled infection) + Requiring treatment	2088	0.63951	ODMjoin - Pazopanib.xml	3. uncontrolled peptic ulcer disease or clinically significant gastrointestinal abnormalities which interfere with oral dosing or any unstable or serious concurrent condition (e.g., active uncontrolled infection)	ItemDef	boolean	Null		ODMjoin - UK Münster Routine documentation.xml	Requiring treatment	ItemDef	integer	Null
358	C0175795	2	0	0	0	0	2	0	0	0	0	0.7333333333333333	Oral medication + Acute medication	2090	0.640123	ODMjoin - Knappschaft Bochum Langendreer.xml	Oral medication	ItemDef	text	Null		ODMjoin - Knappschaft Bochum Langendreer.xml	Acute medication	ItemDef	text	Null
359	C0033131	2	0	0	0	0	0	2	0	0	0	0.8117647058823529	Primary Care Physician + Primary Care Physician unknowm	2092	0.640735	ODMjoin - ONDIS - german_quality_management.xml	Primary Care Physician	CodeListItem: Source of information	boolean	Null		ODMjoin - ONDIS - german_quality_management.xml	Primary Care Physician unknowm	CodeListItem: reason for termination	boolean	Null
360	C0851565	2	0	0	0	2	0	0	0	0	0	1.0	Infections and infestations + Infections and infestations	2094	0.641348	ODMjoin - HOVON 132.xml	Infections and infestations	CodeListItem: System Organ Class	boolean	Null		ODMjoin - HOVON 132.xml	Infections and infestations	CodeListItem: System Organ Class	boolean	Null
361	C1333568	2	0	1	0	0	0	0	0	1	0	0.6	FLT3-ITD: + FLT3	2096	0.64196	ODMjoin - SAL Dresden.xml	FLT3-ITD:	ItemDef	integer	Null		ODMjoin - Döhner et al - international standard.xml	FLT3	ItemDef	text	Null
362	C0064113	2	0	0	0	0	0	0	2	0	0	0.552	Antimycotika: Itraconazol + itraconazole, ketoconazole, voriconazole, fluconazole (antifungals)	2098	0.642573	ODMjoin - Pazopanib.xml	Antimycotika: Itraconazol	ItemDef	text	Null		ODMjoin - Pazopanib.xml	itraconazole, ketoconazole, voriconazole, fluconazole (antifungals)	ItemDef	boolean	Null
363	C1287082	2	0	0	0	0	0	0	2	0	0	0.85	EKG (QT-Zeit) + EKG (QT-Zeit): nd	2100	0.643185	ODMjoin - Pazopanib.xml	EKG (QT-Zeit)	ItemDef	integer	ms		ODMjoin - Pazopanib.xml	EKG (QT-Zeit): nd	ItemDef	text	Null
364	C3641097	2	0	0	0	2	0	0	0	0	0	1.0	Planned next treatment + Planned next treatment	2102	0.643798	ODMjoin - HOVON 132.xml	Planned next treatment	ItemDef	integer	Null		ODMjoin - HOVON 132.xml	Planned next treatment	ItemDef	integer	Null
365	C0025517	2	0	0	1	0	0	0	0	1	0	0.8857142857142857	Metabolic disease: + Metabolic disorders	2104	0.64441	ODMjoin - SAL Dresden.xml	Metabolic disease:	ItemDef	integer	Null		ODMjoin - EBMT.xml	Metabolic disorders	CodeListItem: Primary disease diagnosis	boolean	Null
366	C0016277	2	0	0	0	0	0	0	2	0	0	0.552	Antimycotika: Fluconazol + itraconazole, ketoconazole, voriconazole, fluconazole (antifungals)	2106	0.645023	ODMjoin - Pazopanib.xml	Antimycotika: Fluconazol	ItemDef	text	Null		ODMjoin - Pazopanib.xml	itraconazole, ketoconazole, voriconazole, fluconazole (antifungals)	ItemDef	boolean	Null
367	C1835417	2	0	0	1	0	0	0	1	0	0	0.309090909090909	Molekulargenetik: Bcr-Abl + BCR-ABL	2108	0.645636	ODMjoin - Pazopanib.xml	Molekulargenetik: Bcr-Abl	ItemDef	text	Null		ODMjoin - EBMT.xml	BCR-ABL	ItemDef	integer	Null
368	C1305143	2	0	0	2	0	0	0	0	0	0	0.92	hyperdiploid (>46 ) absent + hyperdiploid (>46 ) present	2110	0.646248	ODMjoin - EBMT.xml	hyperdiploid (>46 ) absent	CodeListItem: Indicate which abnormalities found	boolean	Null		ODMjoin - EBMT.xml	hyperdiploid (>46 ) present	CodeListItem: Indicate which abnormalities found	boolean	Null
369	C2656342	2	0	0	2	0	0	0	0	0	0	0.8285714285714285	pseudodiploid absent + pseudodiploid present	2112	0.646861	ODMjoin - EBMT.xml	pseudodiploid absent	CodeListItem: Indicate which abnormalities found	boolean	Null		ODMjoin - EBMT.xml	pseudodiploid present	CodeListItem: Indicate which abnormalities found	boolean	Null
370	C0019627	2	0	0	0	1	1	0	0	0	0	0.437037037037037	##Result of typing related donor + HLA-Constellation/HLA-matches	2114	0.647473	ODMjoin - HOVON 132.xml	##Result of typing related donor	ItemDef	integer	Null		ODMjoin - Knappschaft Bochum Langendreer.xml	HLA-Constellation/HLA-matches	ItemDef	integer	Null
371	C0019629	2	0	0	0	0	1	0	0	0	1	1.0	HLA Class I + HLA Class I	2116	0.648086	ODMjoin - UK Münster Routine documentation.xml	HLA Class I	ItemDef	text	Null		ODMjoin - Knappschaft Bochum Langendreer.xml	HLA Class I	ItemDef	text	Null
372	C0122040	2	0	0	0	0	1	0	0	0	1	1.0	HLA-DRB1 + HLA-DRB1	2118	0.648698	ODMjoin - UK Münster Routine documentation.xml	HLA-DRB1	ItemDef	text	Null		ODMjoin - Knappschaft Bochum Langendreer.xml	HLA-DRB1	ItemDef	text	Null
373	C0265408	2	0	0	2	0	0	0	0	0	0	0.8400000000000001	abn 5 absent + abn 5 present	2120	0.649311	ODMjoin - EBMT.xml	abn 5 absent	CodeListItem: Indicate which abnormalities found	boolean	Null		ODMjoin - EBMT.xml	abn 5 present	CodeListItem: Indicate which abnormalities found	boolean	Null
374	C2697886	2	1	0	0	0	0	0	1	0	0	0.5733333333333333	Adverse Event End Date + AE: Enddatum	2122	0.649923	ODMjoin - AMLSG 21-13.xml	Adverse Event End Date	ItemDef	date	Null		ODMjoin - Pazopanib.xml	AE: Enddatum	ItemDef	date	Null
375	C2697888	2	1	0	0	0	0	0	1	0	0	0.6	Adverse Event Start Date + AE: Start Datum	2124	0.650536	ODMjoin - AMLSG 21-13.xml	Adverse Event Start Date	ItemDef	date	Null		ODMjoin - Pazopanib.xml	AE: Start Datum	ItemDef	date	Null
376	C0265413	2	0	0	2	0	0	0	0	0	0	0.9333333333333333	other abn 7 absent + other abn 7 present	2126	0.651149	ODMjoin - EBMT.xml	other abn 7 absent	CodeListItem: Indicate which abnormalities found	boolean	Null		ODMjoin - EBMT.xml	other abn 7 present	CodeListItem: Indicate which abnormalities found	boolean	Null
377	C1855710	2	1	0	0	1	0	0	0	0	0	0.6	hypoplastic bone marrow abnormalities + hypocellular	2128	0.651761	ODMjoin - HOVON 132.xml	hypoplastic bone marrow abnormalities	CodeListItem: Off protocol reason	boolean	Null		ODMjoin - AMLSG 21-13.xml	hypocellular	CodeListItem: Cellularity	boolean	Null
378	C0019630	2	0	0	0	0	1	0	0	0	1	1.0	HLA Class II + HLA Class II	2130	0.652374	ODMjoin - UK Münster Routine documentation.xml	HLA Class II	ItemDef	text	Null		ODMjoin - Knappschaft Bochum Langendreer.xml	HLA Class II	ItemDef	text	Null
379	C1334156	2	0	0	0	2	0	0	0	0	0	1.0	Immune system disorders + Immune system disorders	2132	0.652986	ODMjoin - HOVON 132.xml	Immune system disorders	CodeListItem: System Organ Class	boolean	Null		ODMjoin - HOVON 132.xml	Immune system disorders	CodeListItem: System Organ Class	boolean	Null
380	C0016284	2	0	0	0	0	2	0	0	0	0	0.6	Fluid balance + Fluid summary after 24hrs (Fluid balance)	2134	0.653599	ODMjoin - Knappschaft Bochum Langendreer.xml	Fluid balance	ItemGroup	Complex Item	Null		ODMjoin - Knappschaft Bochum Langendreer.xml	Fluid summary after 24hrs (Fluid balance)	ItemDef	integer	Null
381	C0122020	2	0	0	0	0	1	0	0	0	1	1.0	HLA-DQB1 + HLA-DQB1	2136	0.654211	ODMjoin - UK Münster Routine documentation.xml	HLA-DQB1	ItemDef	text	Null		ODMjoin - Knappschaft Bochum Langendreer.xml	HLA-DQB1	ItemDef	text	Null
382	C1513483	2	0	0	2	0	0	0	0	0	0	0.7538461538461538	monosomy 7 absent + monosomy 7 present	2138	0.654824	ODMjoin - EBMT.xml	monosomy 7 absent	CodeListItem: Indicate which abnormalities found	boolean	Null		ODMjoin - EBMT.xml	monosomy 7 present	CodeListItem: Indicate which abnormalities found	boolean	Null
383	C0035222	2	0	0	2	0	0	0	0	0	0	0.41333333333333333	ARDS, non infectious + ARDS	2140	0.655436	ODMjoin - EBMT.xml	ARDS, non infectious	ItemDef	integer	Null		ODMjoin - EBMT.xml	ARDS	CodeListItem: Systemic symptoms of infection	boolean	Null
384	C1515717	2	0	0	2	0	0	0	0	0	0	0.7714285714285715	t(12;21) absent + t(12;21) present	2142	0.656049	ODMjoin - EBMT.xml	t(12;21) absent	CodeListItem: Indicate which abnormalities found	boolean	Null		ODMjoin - EBMT.xml	t(12;21) present	CodeListItem: Indicate which abnormalities found	boolean	Null
385	C0677960	2	0	0	0	2	0	0	0	0	0	1.0	T-cell depletion + T-cell depletion	2144	0.656662	ODMjoin - HOVON 132.xml	T-cell depletion	ItemDef	boolean	Null		ODMjoin - HOVON 132.xml	T-cell depletion	ItemDef	boolean	Null
386	C0085669	2	0	0	1	1	0	0	0	0	0	0.7538461538461538	acute leukemia* + Acute Leukaemia	2146	0.657274	ODMjoin - HOVON 132.xml	acute leukemia*	CodeListItem: Second primary malignancy	boolean	Null		ODMjoin - EBMT.xml	Acute Leukaemia	CodeListItem: Primary disease diagnosis	boolean	Null
387	C1948041	2	0	0	0	2	0	0	0	0	0	1.0	Surgical and medical procedures + Surgical and medical procedures	2148	0.657887	ODMjoin - HOVON 132.xml	Surgical and medical procedures	CodeListItem: System Organ Class	boolean	Null		ODMjoin - HOVON 132.xml	Surgical and medical procedures	CodeListItem: System Organ Class	boolean	Null
388	C1515739	2	0	0	2	0	0	0	0	0	0	0.7714285714285715	t(1;19) absent + t(1;19) present	2150	0.658499	ODMjoin - EBMT.xml	t(1;19) absent	CodeListItem: Indicate which abnormalities found	boolean	Null		ODMjoin - EBMT.xml	t(1;19) present	CodeListItem: Indicate which abnormalities found	boolean	Null
389	C0013018	2	0	0	0	1	1	0	0	0	0	1.0	Donor + Donor	2152	0.659112	ODMjoin - HOVON 132.xml	Donor	ItemGroup	Complex Item	Null		ODMjoin - Knappschaft Bochum Langendreer.xml	Donor	ItemDef	text	Null
390	C1515724	2	0	0	2	0	0	0	0	0	0	0.7866666666666666	t(15;17) absent + t(15;17) present	2154	0.659724	ODMjoin - EBMT.xml	t(15;17) absent	CodeListItem: Indicate which abnormalities found	boolean	Null		ODMjoin - EBMT.xml	t(15;17) present	CodeListItem: Indicate which abnormalities found	boolean	Null
391	C0020517	2	0	0	0	1	0	0	0	0	1	0.3739130434782608	Hypersensitivity to the active substance or to any of the excipients of the drug product + Allergies	2156	0.660337	ODMjoin - HOVON 132.xml	Hypersensitivity to the active substance or to any of the excipients of the drug product	ItemDef	boolean	Null		ODMjoin - UK Münster Routine documentation.xml	Allergies	ItemDef	text	Null
392	C0344211	2	1	0	0	1	0	0	0	0	0	0.5692307692307692	Supportive Care + Supportive Care (Period: Start Cycle ÔÇô Start next Cycle / End of Study)	2158	0.660949	ODMjoin - HOVON 132.xml	Supportive Care	ItemGroup	Complex Item	Null		ODMjoin - AMLSG 21-13.xml	Supportive Care (Period: Start Cycle ÔÇô Start next Cycle / End of Study)	ItemGroup	Complex Item	Null
393	C0014130	2	0	0	0	2	0	0	0	0	0	1.0	Endocrine disorders + Endocrine disorders	2160	0.661562	ODMjoin - HOVON 132.xml	Endocrine disorders	CodeListItem: System Organ Class	boolean	Null		ODMjoin - HOVON 132.xml	Endocrine disorders	CodeListItem: System Organ Class	boolean	Null
394	C0491338	2	0	0	0	0	1	0	0	0	1	1.0	TPZ + TPZ	2162	0.662175	ODMjoin - UK Münster Routine documentation.xml	TPZ	ItemDef	text	Null		ODMjoin - Knappschaft Bochum Langendreer.xml	TPZ	ItemDef	text	Null
395	C0028754	2	0	0	0	0	0	0	0	1	1	0.5612903225806452	Obesity (BMI >35 kg/m┬▓): + Patients with a body mass index > 35 kg/m2	2164	0.662787	ODMjoin - SAL Dresden.xml	Obesity (BMI >35 kg/m┬▓):	ItemDef	integer	Null		ODMjoin - UK Münster Routine documentation.xml	Patients with a body mass index > 35 kg/m2	ItemDef	integer	Null
396	C0365033	2	0	0	0	0	0	0	2	0	0	0.9157894736842105	Gesamtprotein im 24-h Urin + Gesamtprotein im 24-h Urin: nd	2166	0.6634	ODMjoin - Pazopanib.xml	Gesamtprotein im 24-h Urin	ItemDef	float	Null		ODMjoin - Pazopanib.xml	Gesamtprotein im 24-h Urin: nd	ItemDef	text	Null
397	C2348499	2	0	0	1	0	0	0	1	0	0	0.4285714285714285	Molekulargenetik: Flt3-ITD + FLT3-ITD	2168	0.664012	ODMjoin - Pazopanib.xml	Molekulargenetik: Flt3-ITD	ItemDef	text	Null		ODMjoin - EBMT.xml	FLT3-ITD	ItemDef	integer	Null
398	C0421447	2	0	0	0	0	1	1	0	0	0	0.8666666666666667	Patient forename + Patient Forname	2170	0.664625	ODMjoin - ONDIS - german_quality_management.xml	Patient forename	ItemDef	text	Null		ODMjoin - Knappschaft Bochum Langendreer.xml	Patient Forname	ItemDef	text	Null
399	C0474535	2	0	0	0	0	1	0	0	0	1	1.0	MCHC + MCHC	2172	0.665237	ODMjoin - UK Münster Routine documentation.xml	MCHC	ItemDef	text	Null		ODMjoin - Knappschaft Bochum Langendreer.xml	MCHC	ItemDef	text	Null
400	C0230028	2	0	0	1	0	1	0	0	0	0	0.5076923076923077	Mouth + Head and Mouth/Tooth	2174	0.66585	ODMjoin - EBMT.xml	Mouth	CodeListItem: Organs affected	boolean	Null		ODMjoin - Knappschaft Bochum Langendreer.xml	Head and Mouth/Tooth	ItemDef	text	Null
401	C1515769	2	0	0	2	0	0	0	0	0	0	0.7714285714285715	t(4;11) absent + t(4;11) present	2176	0.666462	ODMjoin - EBMT.xml	t(4;11) absent	CodeListItem: Indicate which abnormalities found	boolean	Null		ODMjoin - EBMT.xml	t(4;11) present	CodeListItem: Indicate which abnormalities found	boolean	Null
402	C1276413	2	0	0	0	0	1	0	0	0	1	1.0	Therapy regimen + Therapy regimen	2178	0.667075	ODMjoin - UK Münster Routine documentation.xml	Therapy regimen	ItemDef	text	Null		ODMjoin - Knappschaft Bochum Langendreer.xml	Therapy regimen	ItemDef	text	Null
403	C0004398	2	0	0	0	0	0	2	0	0	0	1.0	Autopsy + Autopsy	2180	0.667688	ODMjoin - ONDIS - german_quality_management.xml	Autopsy	ItemGroup	Complex Item	Null		ODMjoin - ONDIS - german_quality_management.xml	Autopsy	ItemDef	integer	Null
404	C1515764	2	0	1	0	0	0	0	1	0	0	0.39999999999999997	Zytogenetik: t(3;3) + t(3;3)(q21;q26.2)	2182	0.6683	ODMjoin - Pazopanib.xml	Zytogenetik: t(3;3)	ItemDef	text	Null		ODMjoin - Döhner et al - international standard.xml	t(3;3)(q21;q26.2)	ItemDef	text	Null
405	C1516637	2	0	0	0	1	0	0	1	0	0	0.4933333333333333	Eligibility (See Protocol Section 8) + Studienabbruch: Verletzte Ein-Ausschlusskrit.	2184	0.668913	ODMjoin - HOVON 132.xml	Eligibility (See Protocol Section 8)	ItemGroup	Complex Item	Null		ODMjoin - Pazopanib.xml	Studienabbruch: Verletzte Ein-Ausschlusskrit.	ItemDef	text	Null
406	C1515794	2	0	1	0	0	0	0	1	0	0	0.5111111111111111	Zytogenetik: t(8;21) + t(8;21)(q22;q22)	2186	0.669525	ODMjoin - Pazopanib.xml	Zytogenetik: t(8;21)	ItemDef	text	Null		ODMjoin - Döhner et al - international standard.xml	t(8;21)(q22;q22)	ItemDef	text	Null
407	C0449642	2	0	0	1	0	0	0	0	1	0	0.37777777777777777	Localization: + Organs affected	2188	0.670138	ODMjoin - SAL Dresden.xml	Localization:	ItemDef	text	Null		ODMjoin - EBMT.xml	Organs affected	ItemDef	integer	Null
408	C1515781	2	0	1	0	0	0	0	1	0	0	0.4285714285714285	Zytogenetik: t(6;9) + t(6;9)(p23;q34)	2190	0.67075	ODMjoin - Pazopanib.xml	Zytogenetik: t(6;9)	ItemDef	text	Null		ODMjoin - Döhner et al - international standard.xml	t(6;9)(p23;q34)	ItemDef	text	Null
409	C0086252	2	0	1	0	1	0	0	0	0	0	0.72	Number of RBC transfusions + Red blood cell transfusion	2192	0.671363	ODMjoin - HOVON 132.xml	Number of RBC transfusions	ItemDef	float	Null		ODMjoin - Döhner et al - international standard.xml	Red blood cell transfusion	ItemDef	text	Null
410	C0018824	2	0	0	0	0	0	0	0	1	1	0.7599999999999999	Heart valve disease (except mitral valve prolapse): + Except mitral valve prolapse	2194	0.671975	ODMjoin - SAL Dresden.xml	Heart valve disease (except mitral valve prolapse):	ItemDef	integer	Null		ODMjoin - UK Münster Routine documentation.xml	Except mitral valve prolapse	ItemDef	integer	Null
411	C0042044	2	2	0	0	0	0	0	0	0	0	1.0	Urine pH + Urine pH	2196	0.672588	ODMjoin - AMLSG 21-13.xml	Urine pH	ItemDef	integer	pH		ODMjoin - AMLSG 21-13.xml	Urine pH	ItemDef	integer	pH
412	C0817096	2	0	0	0	0	1	0	0	0	1	1.0	Thorax + Thorax	2198	0.673201	ODMjoin - UK Münster Routine documentation.xml	Thorax	ItemDef	text	Null		ODMjoin - Knappschaft Bochum Langendreer.xml	Thorax	ItemDef	text	Null
413	C0038002	2	1	1	0	0	0	0	0	0	0	1.0	Splenomegaly + Splenomegaly	2200	0.673813	ODMjoin - AMLSG 21-13.xml	Splenomegaly	ItemDef	boolean	Null		ODMjoin - Döhner et al - international standard.xml	Splenomegaly	ItemDef	text	Null
414	C0589120	2	0	0	0	0	0	1	0	1	0	0.33333333333333326	Date of last Progress sheet: + Follow up	2202	0.674426	ODMjoin - SAL Dresden.xml	Date of last Progress sheet:	ItemDef	date	Null		ODMjoin - ONDIS - german_quality_management.xml	Follow up	ItemGroup	Complex Item	Null
415	[C0013018, C0035403]	2	0	0	0	2	0	0	0	0	0	0.9333333333333333	Rh factor Donor a + Rh factor Donor b	2204	0.675038	ODMjoin - HOVON 132.xml	Rh factor Donor a	ItemDef	boolean	Null		ODMjoin - HOVON 132.xml	Rh factor Donor b	ItemDef	boolean	Null
416	[C0013018, C0005810]	2	0	0	0	2	0	0	0	0	0	0.95	AB0 blood type Donor a + AB0 Blood type Donor b	2206	0.675651	ODMjoin - HOVON 132.xml	AB0 blood type Donor a	ItemDef	integer	Null		ODMjoin - HOVON 132.xml	AB0 Blood type Donor b	ItemDef	integer	Null
417	[C0013018, C0421451]	2	0	0	0	1	0	0	0	0	1	0.6	Donor date of birth + Donor age	2208	0.676263	ODMjoin - HOVON 132.xml	Donor date of birth	ItemDef	date	Null		ODMjoin - UK Münster Routine documentation.xml	Donor age	ItemDef	text	Null
418	[C0011008, C0010802]	2	0	0	0	1	0	0	1	0	0	0.6363636363636362	Date of sample for cytogenetic study + Zytogenetik: Datum	2210	0.676876	ODMjoin - HOVON 132.xml	Date of sample for cytogenetic study	ItemDef	date	dd/mm/yyyy		ODMjoin - Pazopanib.xml	Zytogenetik: Datum	ItemDef	date	Null
419	[C0079611, C0072470]	2	0	0	0	0	0	0	2	0	0	0.9428571428571428	Target-Rez-Phosph. Knochenm.: Immunphänotypisierung c-Kit + Target-Rez-Phosph. Blasten: Immunphänotypisierung c-Kit	2212	0.677489	ODMjoin - Pazopanib.xml	Target-Rez-Phosph. Knochenm.: Immunphänotypisierung c-Kit	ItemDef	float	Null		ODMjoin - Pazopanib.xml	Target-Rez-Phosph. Blasten: Immunphänotypisierung c-Kit	ItemDef	float	Null
420	[C0808070, C0376450]	2	0	0	0	2	0	0	0	0	0	0.8	Date Start + Date start	2214	0.678101	ODMjoin - HOVON 132.xml	Date Start	ItemDef	date	dd/mm/yyyy		ODMjoin - HOVON 132.xml	Date start	ItemDef	date	dd/mm/yyyy
421	[C1518546, C1516637]	2	0	0	0	0	0	0	2	0	0	0.8068965517241379	Studienabbruch: verletzte Ein-Ausschlusskrit. RQG + Studienabbruch: Verletzte Ein-Ausschlusskrit. Code	2216	0.678714	ODMjoin - Pazopanib.xml	Studienabbruch: verletzte Ein-Ausschlusskrit. RQG	ItemGroup	Complex Item	Null		ODMjoin - Pazopanib.xml	Studienabbruch: Verletzte Ein-Ausschlusskrit. Code	ItemDef	text	Null
422	[C0011008, C2348563]	2	0	0	0	2	0	0	0	0	0	1.0	Date off protocoll + Date off protocoll	2218	0.679326	ODMjoin - HOVON 132.xml	Date off protocoll	ItemDef	date	dd/mm/yyyy		ODMjoin - HOVON 132.xml	Date off protocoll	ItemDef	date	dd/mm/yyyy
423	[C0005863, C0148199]	2	0	0	0	0	0	0	2	0	0	0.9142857142857144	Target-Rez-Phosph. Knochenm.: Western Blot VEGFR + Target-Rez-Phosph. Blasten: Western Blot VEGFR	2220	0.679939	ODMjoin - Pazopanib.xml	Target-Rez-Phosph. Knochenm.: Western Blot VEGFR	ItemDef	float	Null		ODMjoin - Pazopanib.xml	Target-Rez-Phosph. Blasten: Western Blot VEGFR	ItemDef	float	Null
424	[C1704632, C0035020]	2	0	0	2	0	0	0	0	0	0	0.5826086956521739	First evidence of relapse or progression since last HSCT + Relapse / progression	2222	0.680551	ODMjoin - EBMT.xml	First evidence of relapse or progression since last HSCT	ItemGroup	Complex Item	Null		ODMjoin - EBMT.xml	Relapse / progression	CodeListItem: Best response at 100 days after HSCT	boolean	Null
425	[C0071253, C0005863]	2	0	0	0	0	0	0	2	0	0	0.9111111111111111	Target-Rez-Phosph. Knochenm.: Western Blot PDGFR + Target-Rez-Phosph. Blasten: Western Blot PDGFR	2224	0.681164	ODMjoin - Pazopanib.xml	Target-Rez-Phosph. Knochenm.: Western Blot PDGFR	ItemDef	float	Null		ODMjoin - Pazopanib.xml	Target-Rez-Phosph. Blasten: Western Blot PDGFR	ItemDef	float	Null
426	[C0368761, C0079366]	2	0	0	0	0	0	0	2	0	0	0.7894736842105262	FACS: Blastenanteil nd + FACS: Blastenanteil Kategorien	2226	0.681776	ODMjoin - Pazopanib.xml	FACS: Blastenanteil nd	ItemDef	text	Null		ODMjoin - Pazopanib.xml	FACS: Blastenanteil Kategorien	ItemDef	text	Null
427	[C0013018, C0582172]	2	0	0	0	2	0	0	0	0	0	0.9428571428571428	CMV Status Donor a + CMV Status Donor b	2228	0.682389	ODMjoin - HOVON 132.xml	CMV Status Donor a	ItemDef	boolean	Null		ODMjoin - HOVON 132.xml	CMV Status Donor b	ItemDef	boolean	Null
428	[C1516728, C0011008, C0013221]	2	0	0	0	2	0	0	0	0	0	1.0	CTCAE grade ÔëÑ 4 non hematological toxicity Date onset + CTCAE grade ÔëÑ 4 non hematological toxicity Date onset	2230	0.683002	ODMjoin - HOVON 132.xml	CTCAE grade ÔëÑ 4 non hematological toxicity Date onset	ItemDef	date	dd/mm/yyyy		ODMjoin - HOVON 132.xml	CTCAE grade ÔëÑ 4 non hematological toxicity Date onset	ItemDef	date	dd/mm/yyyy
429	[C0205170, C1704632]	2	0	0	0	0	0	0	0	2	0	1.0	good response (blasts under 10%) + good response (blasts under 10%)	2232	0.683614	ODMjoin - SAL Dresden.xml	good response (blasts under 10%)	CodeListItem: Remission status	boolean	Null		ODMjoin - SAL Dresden.xml	good response (blasts under 10%)	CodeListItem: therapy outcome	boolean	Null
430	[C0011008, C1512043, C0013221]	2	0	0	0	2	0	0	0	0	0	0.9	Date DLT evaluation was done + Date evaluation was done	2234	0.684227	ODMjoin - HOVON 132.xml	Date DLT evaluation was done	ItemDef	date	dd/mm/yyyy		ODMjoin - HOVON 132.xml	Date evaluation was done	ItemDef	date	dd/mm/yyyy
431	[C0201899, C1519815]	2	0	0	0	2	0	0	0	0	0	1.0	AST (SGOT) ULN + AST (SGOT) ULN	2236	0.684839	ODMjoin - HOVON 132.xml	AST (SGOT) ULN	ItemDef	float	U/L		ODMjoin - HOVON 132.xml	AST (SGOT) ULN	ItemDef	float	U/L
432	[C1455147, C0806020]	2	2	0	0	0	0	0	0	0	0	0.7647058823529412	End Date of Dasatinib intake + Date of last administration of Desatinib	2238	0.685452	ODMjoin - AMLSG 21-13.xml	End Date of Dasatinib intake	ItemDef	date	Null		ODMjoin - AMLSG 21-13.xml	Date of last administration of Desatinib	ItemDef	date	Null
433	[C0071253, C0079611]	2	0	0	0	0	0	0	2	0	0	0.8451612903225806	Target-Rez-Phosph. Knochenm.: Immunphänotypisierung PDGFR + Target-Rez-Phosph. Blasten: Immunphäno PDGFR	2240	0.686064	ODMjoin - Pazopanib.xml	Target-Rez-Phosph. Knochenm.: Immunphänotypisierung PDGFR	ItemDef	float	Null		ODMjoin - Pazopanib.xml	Target-Rez-Phosph. Blasten: Immunphäno PDGFR	ItemDef	float	Null
434	[C0243065, C0011065]	2	0	1	0	0	0	0	1	0	0	0.6	Tod: Tod in Aplasie + Death in aplasia	2242	0.686677	ODMjoin - Pazopanib.xml	Tod: Tod in Aplasie	ItemDef	text	Null		ODMjoin - Döhner et al - international standard.xml	Death in aplasia	ItemDef	text	Null
435	[C0011008, C1704632]	2	0	0	0	1	0	0	0	1	0	0.6888888888888889	Date of therapy response: + Date response achieved	2244	0.687289	ODMjoin - SAL Dresden.xml	Date of therapy response:	ItemDef	date	Null		ODMjoin - HOVON 132.xml	Date response achieved	ItemDef	date	dd/mm/yyyy
436	[C0011008, C0042014]	2	1	0	0	0	0	0	1	0	0	0.75	Urinalysis date + Urinanalyse: Datum	2246	0.687902	ODMjoin - AMLSG 21-13.xml	Urinalysis date	ItemDef	date	Null		ODMjoin - Pazopanib.xml	Urinanalyse: Datum	ItemDef	date	Null
437	[C0011008, C0677874]	2	0	0	1	1	0	0	0	0	0	0.4181818181818181	Date CR(i) + If complete response: date of CR	2248	0.688515	ODMjoin - HOVON 132.xml	Date CR(i)	ItemDef	date	dd/mm/yyyy		ODMjoin - EBMT.xml	If complete response: date of CR	ItemDef	date	yyyy/mm/dd
438	[C1704632, C0205081]	2	0	0	0	0	0	0	0	2	0	1.0	moderate response (min. halving the number of Blast auf >=10%) + moderate response (min. halving the number of Blast auf >=10%)	2250	0.689127	ODMjoin - SAL Dresden.xml	moderate response (min. halving the number of Blast auf >=10%)	CodeListItem: Remission status	boolean	Null		ODMjoin - SAL Dresden.xml	moderate response (min. halving the number of Blast auf >=10%)	CodeListItem: therapy outcome	boolean	Null
439	[C0201836, C1519815]	2	0	0	0	2	0	0	0	0	0	0.6363636363636362	ALT (SGPT) ULN + ALT ULN	2252	0.68974	ODMjoin - HOVON 132.xml	ALT (SGPT) ULN	ItemDef	float	U/L		ODMjoin - HOVON 132.xml	ALT ULN	ItemDef	float	U/L
440	[C0011008, C0242318]	2	0	0	0	2	0	0	0	0	0	0.6727272727272727	##Date first sibling typed + ##Date start search for unrelated donor/cord blood	2254	0.690352	ODMjoin - HOVON 132.xml	##Date first sibling typed	ItemDef	date	dd/mm/yyyy		ODMjoin - HOVON 132.xml	##Date start search for unrelated donor/cord blood	ItemDef	date	dd/mm/yyyy
441	[C2986497, C0010583]	2	0	0	0	2	0	0	0	0	0	1.0	Cyclophosphamide total dose + Cyclophosphamide total dose	2256	0.690965	ODMjoin - HOVON 132.xml	Cyclophosphamide total dose	ItemDef	float	mg		ODMjoin - HOVON 132.xml	Cyclophosphamide total dose	ItemDef	float	mg
442	[C3463824, C2316983]	2	0	0	0	2	0	0	0	0	0	0.8117647058823529	Date of diagnosis of AML or MDS + MDS Date of Diagnosis	2258	0.691577	ODMjoin - HOVON 132.xml	Date of diagnosis of AML or MDS	ItemDef	date	Null		ODMjoin - HOVON 132.xml	MDS Date of Diagnosis	ItemDef	date	Null
443	[C0806020, C0013227]	2	2	0	0	0	0	0	0	0	0	0.6	Stop Date Medication + Date of last administration	2260	0.69219	ODMjoin - AMLSG 21-13.xml	Stop Date Medication	ItemDef	date	Null		ODMjoin - AMLSG 21-13.xml	Date of last administration	ItemDef	date	Null
444	[C0007634, C0476431]	2	0	0	0	2	0	0	0	0	0	0.7230769230769231	Number of cells with clonal abnormality + Nr of cells with complex (>=3) abnormalities	2262	0.692802	ODMjoin - HOVON 132.xml	Number of cells with clonal abnormality	ItemDef	float	Null		ODMjoin - HOVON 132.xml	Nr of cells with complex (>=3) abnormalities	ItemDef	float	Null
445	[C0079611, C0148199]	2	0	0	0	0	0	0	2	0	0	0.9	Target-Rez-Phosph. Knochenm.: Immunphänotypisierng VEGFR + Target-Rez-Phosph. Blasten: Immunphänotypisierung VEGFR	2264	0.693415	ODMjoin - Pazopanib.xml	Target-Rez-Phosph. Knochenm.: Immunphänotypisierng VEGFR	ItemDef	float	Null		ODMjoin - Pazopanib.xml	Target-Rez-Phosph. Blasten: Immunphänotypisierung VEGFR	ItemDef	float	Null
446	[C0460002, C2347091]	2	0	0	0	2	0	0	0	0	0	1.0	System Organ Class + System Organ Class	2266	0.694028	ODMjoin - HOVON 132.xml	System Organ Class	ItemDef	integer	Null		ODMjoin - HOVON 132.xml	System Organ Class	ItemDef	integer	Null
447	[C0011008, C0948762]	2	0	0	0	2	0	0	0	0	0	1.0	Last date ANC was measured + Last date ANC was measured	2268	0.69464	ODMjoin - HOVON 132.xml	Last date ANC was measured	ItemDef	date	dd/mm/yyyy		ODMjoin - HOVON 132.xml	Last date ANC was measured	ItemDef	date	dd/mm/yyyy
448	[C0201913, C1519815]	2	0	0	0	2	0	0	0	0	0	1.0	Bilirubin ULN + Bilirubin ULN	2270	0.695253	ODMjoin - HOVON 132.xml	Bilirubin ULN	ItemDef	float	mg/dL		ODMjoin - HOVON 132.xml	Bilirubin ULN	ItemDef	float	mg/dL
449	[C0011008, C0006826]	2	0	0	0	1	0	0	0	1	0	0.6888888888888889	Year of the first tumor diagnosis: + Date of diagnosis	2272	0.695865	ODMjoin - SAL Dresden.xml	Year of the first tumor diagnosis:	ItemDef	integer	Null		ODMjoin - HOVON 132.xml	Date of diagnosis	ItemDef	date	dd/mm/yyyy
450	[C0368761, C1305671]	2	0	0	0	0	0	0	2	0	0	0.9	Zytologie: Blastenanteil Kategorien + Zytologie: Blastenanteil Blasten	2274	0.696478	ODMjoin - Pazopanib.xml	Zytologie: Blastenanteil Kategorien	ItemDef	text	Null		ODMjoin - Pazopanib.xml	Zytologie: Blastenanteil Blasten	ItemDef	integer	%
451	[C1522577, C0439231]	2	0	0	0	0	0	0	0	2	0	0.4799999999999999	Please state the month	2276	0.69709		ODMjoin - SAL Dresden.xml	Please state the month, if you chose x month":"	ItemDef	integer	Null		ODMjoin - SAL Dresden.xml	x month	CodeListItem: SpecimenCollectedTime	boolean	Null
452	[C1831796, C1444757]	2	0	0	0	0	0	0	2	0	0	0.8956521739130434	Gabe von Pazopanib: Start - Datum Status + Gabe von Pazopanib: Ende - Datum Status	2278	0.697703	ODMjoin - Pazopanib.xml	Gabe von Pazopanib: Start - Datum Status	ItemDef	text	Null		ODMjoin - Pazopanib.xml	Gabe von Pazopanib: Ende - Datum Status	ItemDef	text	Null
453	[C0301944, C0023508]	2	1	0	0	0	1	0	0	0	0	0.584	Leukocytes > 1.0 Giga/l + Engraftment leukocytes	2280	0.698315	ODMjoin - AMLSG 21-13.xml	Leukocytes > 1.0 Giga/l	ItemDef	text	Null		ODMjoin - Knappschaft Bochum Langendreer.xml	Engraftment leukocytes	ItemDef	text	Null
454	[C1516728, C0441800]	2	0	0	0	2	0	0	0	0	0	1.0	CTCAE grade + CTCAE grade	2282	0.698928	ODMjoin - HOVON 132.xml	CTCAE grade	ItemDef	float	Null		ODMjoin - HOVON 132.xml	CTCAE grade	ItemDef	float	Null
455	[C0005863, C0072470]	2	0	0	0	0	0	0	2	0	0	0.968	Target-Rez-Phosph. Knochenm.: Western Blot c-Kit + Target-Rez-Phosph. Blasten: Western Blot c-Kit	2284	0.699541	ODMjoin - Pazopanib.xml	Target-Rez-Phosph. Knochenm.: Western Blot c-Kit	ItemDef	float	Null		ODMjoin - Pazopanib.xml	Target-Rez-Phosph. Blasten: Western Blot c-Kit	ItemDef	float	Null
456	[C0011008, C0949634]	2	0	0	0	0	0	0	0	2	0	0.8	Year of Chemotherapy? + Year of radiotherapy?	2286	0.700153	ODMjoin - SAL Dresden.xml	Year of Chemotherapy?	ItemDef	integer	Null		ODMjoin - SAL Dresden.xml	Year of radiotherapy?	ItemDef	integer	Null
457	[C0005954, C0220825]	2	0	0	0	2	0	0	0	0	0	0.5	Bone Marrow Evaluation + Evaluable	2288	0.700766	ODMjoin - HOVON 132.xml	Bone Marrow Evaluation	ItemGroup	Complex Item	Null		ODMjoin - HOVON 132.xml	Evaluable	ItemDef	integer	Null
458	C3829422	1	0	0	1	0	0	0	0	0	0	1.0	90 (Normal activity)	2289	0.701072	ODMjoin - EBMT.xml	90 (Normal activity)	CodeListItem: Performance score	boolean	Null
459	C3829424	1	0	0	1	0	0	0	0	0	0	1.0	70 (Cares for self)	2290	0.701378	ODMjoin - EBMT.xml	70 (Cares for self)	CodeListItem: Performance score	boolean	Null
460	C0877042	1	0	0	1	0	0	0	0	0	0	1.0	Graft loss	2291	0.701685	ODMjoin - EBMT.xml	Graft loss	ItemDef	integer	Null
461	C0022917	1	0	0	0	0	1	0	0	0	0	1.0	Lactatdehydrogenase	2292	0.701991	ODMjoin - Knappschaft Bochum Langendreer.xml	Lactatdehydrogenase	ItemDef	integer	Null
462	C3829423	1	0	0	1	0	0	0	0	0	0	1.0	80 (Normal with effort)	2293	0.702297	ODMjoin - EBMT.xml	80 (Normal with effort)	CodeListItem: Performance score	boolean	Null
463	C3829426	1	0	0	1	0	0	0	0	0	0	1.0	50 (Requires assistance)	2294	0.702603	ODMjoin - EBMT.xml	50 (Requires assistance)	CodeListItem: Performance score	boolean	Null
464	C3829425	1	0	0	1	0	0	0	0	0	0	1.0	60 (Requires occasional assistance)	2295	0.70291	ODMjoin - EBMT.xml	60 (Requires occasional assistance)	CodeListItem: Performance score	boolean	Null
465	C3829428	1	0	0	1	0	0	0	0	0	0	1.0	30 (Severely disabled)	2296	0.703216	ODMjoin - EBMT.xml	30 (Severely disabled)	CodeListItem: Performance score	boolean	Null
466	C0280274	1	0	0	1	0	0	0	0	0	0	1.0	Treatment viral infection	2297	0.703522	ODMjoin - EBMT.xml	Treatment viral infection	CodeListItem: Cell therapy indication	boolean	Null
467	C3829427	1	0	0	1	0	0	0	0	0	0	1.0	40 (Disabled)	2298	0.703828	ODMjoin - EBMT.xml	40 (Disabled)	CodeListItem: Performance score	boolean	Null
468	C0054741	1	0	1	0	0	0	0	0	0	0	1.0	Nonspecific esterase (NSE)	2299	0.704135	ODMjoin - Döhner et al - international standard.xml	Nonspecific esterase (NSE)	ItemDef	text	Null
469	C3829429	1	0	0	1	0	0	0	0	0	0	1.0	20 (Very sick)	2300	0.704441	ODMjoin - EBMT.xml	20 (Very sick)	CodeListItem: Performance score	boolean	Null
470	C0024314	1	0	0	1	0	0	0	0	0	0	1.0	Diagnosis: Lymphoproliferative disorder	2301	0.704747	ODMjoin - EBMT.xml	Diagnosis: Lymphoproliferative disorder	CodeListItem: Secondary malignancy	lymphoproliferative or myeloproliferative disorder diagnosed	boolean	Null
471	C0085205	1	0	0	0	0	0	0	0	1	0	1.0	Fax number:	2302	0.705054	ODMjoin - SAL Dresden.xml	Fax number:	ItemDef	integer	Null
472	C0004623	1	0	0	1	0	0	0	0	0	0	1.0	Infection bacterial	2303	0.70536	ODMjoin - EBMT.xml	Infection bacterial	CodeListItem: HSCT related cause	boolean	Null
473	C0398686	1	0	0	1	0	0	0	0	0	0	1.0	Primary immune deficiencies	2304	0.705666	ODMjoin - EBMT.xml	Primary immune deficiencies	CodeListItem: Primary disease diagnosis	boolean	Null
474	C0237938	1	0	0	0	0	0	0	0	1	0	1.0	Gastrointestinal ulcer (Therapy need):	2305	0.705972	ODMjoin - SAL Dresden.xml	Gastrointestinal ulcer (Therapy need):	ItemDef	integer	Null
475	C0369768	1	0	0	0	0	1	0	0	0	0	1.0	Oxygen saturation	2306	0.706279	ODMjoin - Knappschaft Bochum Langendreer.xml	Oxygen saturation	ItemDef	integer	%
476	C1827126	1	0	0	0	0	0	0	1	0	0	1.0	ECOG-Status 3	2307	0.706585	ODMjoin - Pazopanib.xml	ECOG-Status 3	CodeListItem: ECOG-Status	boolean	Null
477	C2826771	1	0	0	0	0	0	0	1	0	0	1.0	Geburtsdatum: Jahr	2308	0.706891	ODMjoin - Pazopanib.xml	Geburtsdatum: Jahr	ItemDef	integer	Null
478	C1516698	1	0	0	0	0	0	1	0	0	0	1.0	Collection	2309	0.707198	ODMjoin - ONDIS - german_quality_management.xml	Collection	ItemDef	integer	Null
479	C0024305	1	0	0	1	0	0	0	0	0	0	1.0	Non Hodgkin	2310	0.707504	ODMjoin - EBMT.xml	Non Hodgkin	CodeListItem: Primary disease diagnosis	boolean	Null
480	C0041165	1	0	0	0	0	0	0	1	0	0	1.0	Antibiotika 1: Troleandomycin	2311	0.70781	ODMjoin - Pazopanib.xml	Antibiotika 1: Troleandomycin	ItemDef	text	Null
481	C0235031	1	0	0	0	0	1	0	0	0	0	1.0	Neurologic symptoms	2312	0.708116	ODMjoin - Knappschaft Bochum Langendreer.xml	Neurologic symptoms	ItemDef	text	Null
482	C0024109	1	0	0	1	0	0	0	0	0	0	1.0	Lung	2313	0.708423	ODMjoin - EBMT.xml	Lung	CodeListItem: Organs affected	boolean	Null
483	C0332369	1	0	0	0	0	0	1	0	0	0	1.0	TNM Classification before any treatment	2314	0.708729	ODMjoin - ONDIS - german_quality_management.xml	TNM Classification before any treatment	ItemDef	boolean	Null
484	C0001948	1	0	0	0	1	0	0	0	0	0	1.0	Alcohol	2315	0.709035	ODMjoin - HOVON 132.xml	Alcohol	ItemDef	integer	Null
485	C1517874	1	0	0	0	0	0	0	1	0	0	1.0	lebensbedrohlich	2316	0.709342	ODMjoin - Pazopanib.xml	lebensbedrohlich	CodeListItem: AE: Toxicity (CTCAE) Grade	boolean	Null
486	C1521461	1	0	1	0	0	0	0	0	0	0	1.0	>5 or del(5q)	2317	0.709648	ODMjoin - Döhner et al - international standard.xml	>5 or del(5q)	ItemDef	text	Null
487	C0410916	1	0	0	0	1	0	0	0	0	0	1.0	neonatal death	2318	0.709954	ODMjoin - HOVON 132.xml	neonatal death	CodeListItem: Pregnancy outcome	boolean	Null
488	C0201916	1	0	0	0	0	0	0	1	0	0	1.0	Direktes Bilirubin	2319	0.71026	ODMjoin - Pazopanib.xml	Direktes Bilirubin	ItemDef	float	mg/dl
489	C0108768	1	0	1	0	0	0	0	0	0	0	1.0	CD14	2320	0.710567	ODMjoin - Döhner et al - international standard.xml	CD14	ItemDef	text	Null
490	C0007684	1	0	0	1	0	0	0	0	0	0	1.0	CNS infection	2321	0.710873	ODMjoin - EBMT.xml	CNS infection	CodeListItem: Endorgan disease	boolean	Null
491	C1269614	1	0	0	0	0	1	0	0	0	0	1.0	Describe entire Thorax: shape, mammae, heart and lung auscultation	2322	0.711179	ODMjoin - Knappschaft Bochum Langendreer.xml	Describe entire Thorax: shape, mammae, heart and lung auscultation	ItemDef	text	Null
492	C2361125	1	0	0	0	0	0	1	0	0	0	1.0	Attending physician	2323	0.711485	ODMjoin - ONDIS - german_quality_management.xml	Attending physician	ItemDef	string	Null
493	C0027530	1	0	0	0	0	1	0	0	0	0	1.0	Neck	2324	0.711792	ODMjoin - Knappschaft Bochum Langendreer.xml	Neck	ItemDef	text	Null
494	C0040557	1	0	0	1	0	0	0	0	0	0	1.0	Toxoplasma gondii	2325	0.712098	ODMjoin - EBMT.xml	Toxoplasma gondii	CodeListItem: AML Pathogens of interest	boolean	Null
495	C0205052	1	1	0	0	0	0	0	0	0	0	1.0	rectal	2326	0.712404	ODMjoin - AMLSG 21-13.xml	rectal	CodeListItem: Application	boolean	Null
496	C1710470	1	0	0	0	0	1	0	0	0	0	1.0	Treating physician	2327	0.712711	ODMjoin - Knappschaft Bochum Langendreer.xml	Treating physician	ItemDef	text	Null
497	C0080188	1	0	1	0	0	0	0	0	0	0	1.0	CD15	2328	0.713017	ODMjoin - Döhner et al - international standard.xml	CD15	ItemDef	text	Null
498	C0158452	1	0	0	1	0	0	0	0	0	0	1.0	Aseptic bone necrosis	2329	0.713323	ODMjoin - EBMT.xml	Aseptic bone necrosis	ItemDef	integer	Null
499	C0522891	1	0	0	0	1	0	0	0	0	0	1.0	AB	2330	0.713629	ODMjoin - HOVON 132.xml	AB	CodeListItem: AB0	boolean	Null
500	C0376405	1	0	0	0	0	0	0	1	0	0	1.0	13. patients with psychological, familial, sociological, or geographical conditions that do not permit compliance with the protocol	2331	0.713936	ODMjoin - Pazopanib.xml	13. patients with psychological, familial, sociological, or geographical conditions that do not permit compliance with the protocol	ItemDef	boolean	Null
501	C0679637	1	0	0	0	0	0	0	1	0	0	1.0	9. prior major surgery or trauma within 28 days prior to first dose of study drug	2332	0.714242	ODMjoin - Pazopanib.xml	9. prior major surgery or trauma within 28 days prior to first dose of study drug	ItemDef	boolean	Null
502	C3829001	1	0	0	1	0	0	0	0	0	0	1.0	MLL-PTD	2333	0.714548	ODMjoin - EBMT.xml	MLL-PTD	ItemDef	integer	Null
503	C0806914	1	1	0	0	0	0	0	0	0	0	1.0	Medication not administered	2334	0.714855	ODMjoin - AMLSG 21-13.xml	Medication not administered	CodeListItem: Cytarabine	boolean	Null
504	C0200676	1	0	0	0	0	1	0	0	0	0	1.0	Iron stain	2335	0.715161	ODMjoin - Knappschaft Bochum Langendreer.xml	Iron stain	ItemDef	boolean	Null
505	C0686744	1	0	0	0	1	0	0	0	0	0	1.0	uneventful (normal/healthy baby)	2336	0.715467	ODMjoin - HOVON 132.xml	uneventful (normal/healthy baby)	CodeListItem: Pregnancy outcome	boolean	Null
506	C3476109	1	1	0	0	0	0	0	0	0	0	1.0	Frequency	2337	0.715773	ODMjoin - AMLSG 21-13.xml	Frequency	ItemDef	text	Null
507	C0178273	1	0	0	0	1	0	0	0	0	0	1.0	Cardiac disorders	2338	0.71608	ODMjoin - HOVON 132.xml	Cardiac disorders	CodeListItem: System Organ Class	boolean	Null
508	C1302584	1	0	0	0	1	0	0	0	0	0	1.0	Date report	2339	0.716386	ODMjoin - HOVON 132.xml	Date report	ItemDef	date	dd/mm/yyyy
509	C1274021	1	0	0	0	0	0	1	0	0	0	1.0	patient moved elsewhere	2340	0.716692	ODMjoin - ONDIS - german_quality_management.xml	patient moved elsewhere	CodeListItem: reason for termination	boolean	Null
510	C1861917	1	0	1	0	0	0	0	0	0	0	1.0	DEK-NUP214	2341	0.716998	ODMjoin - Döhner et al - international standard.xml	DEK-NUP214	ItemDef	text	Null
511	C0304402	1	0	0	0	0	1	0	0	0	0	1.0	Stimulants	2342	0.717305	ODMjoin - Knappschaft Bochum Langendreer.xml	Stimulants	ItemDef	text	Null
512	C0017654	1	0	0	0	1	0	0	0	0	0	1.0	GFR	2343	0.717611	ODMjoin - HOVON 132.xml	GFR	ItemDef	float	mL/min
513	C0805443	1	0	0	0	0	0	1	0	0	0	1.0	Cancer Registry	2344	0.717917	ODMjoin - ONDIS - german_quality_management.xml	Cancer Registry	CodeListItem: Source of information	boolean	Null
514	C0871052	1	0	0	0	0	1	0	0	0	0	1.0	Correlation coefficient	2345	0.718224	ODMjoin - Knappschaft Bochum Langendreer.xml	Correlation coefficient	ItemDef	integer	Null
515	C0205272	1	1	0	0	0	0	0	0	0	0	1.0	regular End of Study	2346	0.71853	ODMjoin - AMLSG 21-13.xml	regular End of Study	CodeListItem: Reason for End of Study	boolean	Null
516	C0018799	1	0	0	0	0	0	0	0	1	0	1.0	Cardiac disease (CHD, congestive heart failure,Myocardial Infarction, EF Ôëñ50%):	2347	0.718836	ODMjoin - SAL Dresden.xml	Cardiac disease (CHD, congestive heart failure,Myocardial Infarction, EF Ôëñ50%):	ItemDef	integer	Null
517	C1406937	1	1	0	0	0	0	0	0	0	0	1.0	Date of chest X-ray	2348	0.719142	ODMjoin - AMLSG 21-13.xml	Date of chest X-ray	ItemDef	date	Null
518	C0349410	1	0	0	1	0	0	0	0	0	0	1.0	Endorgan disease	2349	0.719449	ODMjoin - EBMT.xml	Endorgan disease	ItemDef	integer	Null
519	C0002878	1	0	0	1	0	0	0	0	0	0	1.0	Haemolytic anaemia due to blood group	2350	0.719755	ODMjoin - EBMT.xml	Haemolytic anaemia due to blood group	ItemDef	integer	Null
520	C0086818	1	0	0	0	1	0	0	0	0	0	1.0	Number of platelet transfusions	2351	0.720061	ODMjoin - HOVON 132.xml	Number of platelet transfusions	ItemDef	float	Null
521	C1444841	1	0	0	1	0	0	0	0	0	0	1.0	Juvenile Idiopathic Arthritis	2352	0.720368	ODMjoin - EBMT.xml	Juvenile Idiopathic Arthritis	CodeListItem: Primary disease diagnosis	boolean	Null
522	C0205280	1	0	0	0	0	0	0	0	1	0	1.0	identical	2353	0.720674	ODMjoin - SAL Dresden.xml	identical	CodeListItem: donor	boolean	Null
523	C1274040	1	0	0	0	0	0	0	0	1	0	1.0	Therapy outcome:	2354	0.72098	ODMjoin - SAL Dresden.xml	Therapy outcome:	ItemDef	integer	Null
524	C0027567	1	1	0	0	0	0	0	0	0	0	1.0	Other African	2355	0.721286	ODMjoin - AMLSG 21-13.xml	Other African	CodeListItem: Ethic origin	boolean	Null
525	C0545082	1	0	0	0	0	0	0	1	0	0	1.0	Visitenname	2356	0.721593	ODMjoin - Pazopanib.xml	Visitenname	ItemDef	text	Null
526	C0312631	1	0	0	0	0	1	0	0	0	0	1.0	Anti-HBc	2357	0.721899	ODMjoin - Knappschaft Bochum Langendreer.xml	Anti-HBc	ItemDef	boolean	Null
527	C0332326	1	0	0	0	0	0	1	0	0	0	1.0	Gleason-Score	2358	0.722205	ODMjoin - ONDIS - german_quality_management.xml	Gleason-Score	CodeListItem: Score	boolean	Null
528	C1321301	1	0	0	1	0	0	0	0	0	0	1.0	PB mononuclear cells (PBMC)	2359	0.722511	ODMjoin - EBMT.xml	PB mononuclear cells (PBMC)	CodeListItem: Cell type on which test was performed	boolean	Null
529	C0887899	1	0	0	1	0	0	0	0	0	0	1.0	Myeloid cells, NOS	2360	0.722818	ODMjoin - EBMT.xml	Myeloid cells, NOS	CodeListItem: Cell type on which test was performed	boolean	Null
530	C0201952	1	0	0	0	0	1	0	0	0	0	1.0	Chlorid	2361	0.723124	ODMjoin - Knappschaft Bochum Langendreer.xml	Chlorid	ItemDef	integer	Null
531	C0677634	1	0	0	0	0	0	0	0	0	1	1.0	Thrombin time	2362	0.72343	ODMjoin - UK Münster Routine documentation.xml	Thrombin time	ItemDef	text	Null
532	C0017319	1	0	0	0	0	0	0	0	1	0	1.0	Address of the family doctor:	2363	0.723737	ODMjoin - SAL Dresden.xml	Address of the family doctor:	ItemDef	text	Null
533	C0003195	1	0	0	0	0	0	0	1	0	0	1.0	Antiarrhythmika: Andere	2364	0.724043	ODMjoin - Pazopanib.xml	Antiarrhythmika: Andere	ItemDef	text	Null
534	C0807321	1	0	0	0	1	0	0	0	0	0	1.0	Pathology Result (Please send in copy of report if available)	2365	0.724349	ODMjoin - HOVON 132.xml	Pathology Result (Please send in copy of report if available)	ItemDef	text	Null
535	C3262321	1	0	0	0	1	0	0	0	0	0	1.0	Transplant date	2366	0.724655	ODMjoin - HOVON 132.xml	Transplant date	ItemDef	date	dd/mm/yyyy
536	C0376637	1	0	0	0	0	0	0	1	0	0	1.0	HIV-Protease-Inhibitoren: Indinavir	2367	0.724962	ODMjoin - Pazopanib.xml	HIV-Protease-Inhibitoren: Indinavir	ItemDef	text	Null
537	C0439147	1	0	0	0	0	0	1	0	0	0	1.0	Tumor staging descriptor y	2368	0.725268	ODMjoin - ONDIS - german_quality_management.xml	Tumor staging descriptor y	CodeListItem: Generic tumor staging descriptor	boolean	Null
538	C1705961	1	0	0	1	0	0	0	0	0	0	1.0	E-mail	2369	0.725574	ODMjoin - EBMT.xml	E-mail	ItemDef	text	Null
539	C0108796	1	0	1	0	0	0	0	0	0	0	1.0	CD64	2370	0.725881	ODMjoin - Döhner et al - international standard.xml	CD64	ItemDef	text	Null
540	C0879924	1	0	0	0	0	1	0	0	0	0	1.0	Anti-HTLV1.V2	2371	0.726187	ODMjoin - Knappschaft Bochum Langendreer.xml	Anti-HTLV1.V2	ItemDef	boolean	Null
541	C3703928	1	0	0	0	0	1	0	0	0	0	1.0	Chimerism analysis post transplantation	2372	0.726493	ODMjoin - Knappschaft Bochum Langendreer.xml	Chimerism analysis post transplantation	ItemDef	text	Null
542	C0002893	1	0	0	0	1	0	0	0	0	0	1.0	RA	2373	0.726799	ODMjoin - HOVON 132.xml	RA	CodeListItem: MDS Subtype	boolean	Null
543	C1710234	1	0	0	0	0	0	1	0	0	0	1.0	Subsite	2374	0.727106	ODMjoin - ONDIS - german_quality_management.xml	Subsite	CodeListItem: Tumor site	boolean	Null
544	C0015392	1	0	0	1	0	0	0	0	0	0	1.0	Eyes	2375	0.727412	ODMjoin - EBMT.xml	Eyes	CodeListItem: Organs affected	boolean	Null
545	C0369715	1	0	0	0	0	0	0	1	0	0	1.0	Myelozyten Wert	2376	0.727718	ODMjoin - Pazopanib.xml	Myelozyten Wert	ItemDef	float	Null
546	C0442027	1	1	0	0	0	0	0	0	0	0	1.0	oral	2377	0.728025	ODMjoin - AMLSG 21-13.xml	oral	CodeListItem: Application	boolean	Null
547	C0871470	1	0	0	0	0	0	0	1	0	0	1.0	Systolischer Blutdruck	2378	0.728331	ODMjoin - Pazopanib.xml	Systolischer Blutdruck	ItemDef	integer	mmHg
548	C0015133	1	0	0	0	1	0	0	0	0	0	1.0	Etoposide	2379	0.728637	ODMjoin - HOVON 132.xml	Etoposide	CodeListItem: Drug	boolean	Null
549	C0475826	1	0	0	0	0	0	1	0	0	0	1.0	Residual tumor stage R2	2380	0.728943	ODMjoin - ONDIS - german_quality_management.xml	Residual tumor stage R2	CodeListItem: Residual tumor stage	boolean	Null
550	C0475825	1	0	0	0	0	0	1	0	0	0	1.0	Residual tumor stage R1	2381	0.72925	ODMjoin - ONDIS - german_quality_management.xml	Residual tumor stage R1	CodeListItem: Residual tumor stage	boolean	Null
551	C0551956	1	1	0	0	0	0	0	0	0	0	1.0	Liver-diameter	2382	0.729556	ODMjoin - AMLSG 21-13.xml	Liver-diameter	ItemDef	integer	cm
552	C1167791	1	0	0	1	0	0	0	0	0	0	1.0	Skin toxicity	2383	0.729862	ODMjoin - EBMT.xml	Skin toxicity	CodeListItem: HSCT related cause	boolean	Null
553	C3242262	1	0	0	0	1	0	0	0	0	0	1.0	no donor	2384	0.730168	ODMjoin - HOVON 132.xml	no donor	CodeListItem: Result of typing	boolean	Null
554	C2039684	1	0	0	1	0	0	0	0	0	0	1.0	Systemic symptoms of infection	2385	0.730475	ODMjoin - EBMT.xml	Systemic symptoms of infection	ItemDef	integer	Null
555	C0238604	1	1	0	0	0	0	0	0	0	0	1.0	North African/Arabian/Turk	2386	0.730781	ODMjoin - AMLSG 21-13.xml	North African/Arabian/Turk	CodeListItem: Ethic origin	boolean	Null
556	C0019134	1	0	0	0	0	0	0	1	0	0	1.0	Anticoagulantien: Heparin (NMH/UFH)	2387	0.731087	ODMjoin - Pazopanib.xml	Anticoagulantien: Heparin (NMH/UFH)	ItemDef	text	Null
557	C1518129	1	0	1	0	0	0	0	0	0	0	1.0	MLLT3-MLL	2388	0.731394	ODMjoin - Döhner et al - international standard.xml	MLLT3-MLL	ItemDef	text	Null
558	C1456711	1	0	0	0	1	0	0	0	0	0	1.0	Sun exposure	2389	0.7317	ODMjoin - HOVON 132.xml	Sun exposure	ItemDef	integer	Null
559	C1979868	1	0	1	0	0	0	0	0	0	0	1.0	CD42	2390	0.732006	ODMjoin - Döhner et al - international standard.xml	CD42	ItemDef	text	Null
560	C1828078	1	0	0	0	0	0	0	1	0	0	1.0	ECOG-Status 0	2391	0.732312	ODMjoin - Pazopanib.xml	ECOG-Status 0	CodeListItem: ECOG-Status	boolean	Null
561	C0470187	1	0	0	0	0	0	1	0	0	0	1.0	available	2392	0.732619	ODMjoin - ONDIS - german_quality_management.xml	available	CodeListItem: UICC-Classification	boolean	Null
562	C0075742	1	0	1	0	0	0	0	0	0	0	1.0	CD38	2393	0.732925	ODMjoin - Döhner et al - international standard.xml	CD38	ItemDef	text	Null
563	C1522541	1	0	0	0	1	0	0	0	0	0	1.0	Treatment arm allocated	2394	0.733231	ODMjoin - HOVON 132.xml	Treatment arm allocated	ItemDef	integer	Null
564	C0574032	1	0	0	1	0	0	0	0	0	0	1.0	Number of infusions within 10 weeks (count only infusions that are part of same regimen and given for the same indication)	2395	0.733538	ODMjoin - EBMT.xml	Number of infusions within 10 weeks (count only infusions that are part of same regimen and given for the same indication)	ItemDef	float	Null
565	C1515169	1	0	0	0	0	0	1	0	0	0	1.0	Staging	2396	0.733844	ODMjoin - ONDIS - german_quality_management.xml	Staging	ItemDef	boolean	Null
566	C2736045	1	0	0	0	1	0	0	0	0	0	1.0	Interphase FISH	2397	0.73415	ODMjoin - HOVON 132.xml	Interphase FISH	ItemGroup	Complex Item	Null
567	C3541379	1	0	1	0	0	0	0	0	0	0	1.0	Lysozyme	2398	0.734456	ODMjoin - Döhner et al - international standard.xml	Lysozyme	ItemDef	text	Null
568	C0013604	1	0	0	0	0	1	0	0	0	0	1.0	Edema	2399	0.734763	ODMjoin - Knappschaft Bochum Langendreer.xml	Edema	ItemDef	text	Null
569	C1417217	1	0	1	0	0	0	0	0	0	0	1.0	MN1	2400	0.735069	ODMjoin - Döhner et al - international standard.xml	MN1	ItemDef	text	Null
570	C3840271	1	0	0	1	0	0	0	0	0	0	1.0	1	2401	0.735375	ODMjoin - EBMT.xml	1	CodeListItem: aGvHD Stage Skin	boolean	Null
571	C0006836	1	0	0	1	0	0	0	0	0	0	1.0	Candida sp	2402	0.735681	ODMjoin - EBMT.xml	Candida sp	CodeListItem: AML Pathogens of interest	boolean	Null
572	C0006147	1	0	0	0	0	0	0	1	0	0	1.0	14. pregnant or lactating and actively breastfeeding patients	2403	0.735988	ODMjoin - Pazopanib.xml	14. pregnant or lactating and actively breastfeeding patients	ItemDef	boolean	Null
573	C0812149	1	0	0	0	0	1	0	0	0	0	1.0	Intravenous medication	2404	0.736294	ODMjoin - Knappschaft Bochum Langendreer.xml	Intravenous medication	ItemDef	text	Null
574	C0026912	1	0	0	1	0	0	0	0	0	0	1.0	Mycobacteria sp	2405	0.7366	ODMjoin - EBMT.xml	Mycobacteria sp	CodeListItem: AML Pathogens of interest	boolean	Null
575	C1827388	1	0	0	0	0	0	0	1	0	0	1.0	ECOG-Status 1	2406	0.736907	ODMjoin - Pazopanib.xml	ECOG-Status 1	CodeListItem: ECOG-Status	boolean	Null
576	C0010520	1	0	0	0	0	1	0	0	0	0	1.0	Cyanosis	2407	0.737213	ODMjoin - Knappschaft Bochum Langendreer.xml	Cyanosis	ItemDef	text	Null
577	C0019158	1	0	0	1	0	0	0	0	0	0	1.0	Hepatitis	2408	0.737519	ODMjoin - EBMT.xml	Hepatitis	CodeListItem: Endorgan disease	boolean	Null
578	C0200867	1	0	0	1	0	0	0	0	0	0	1.0	Chromosome analysis	2409	0.737825	ODMjoin - EBMT.xml	Chromosome analysis	ItemDef	integer	Null
579	C3875178	1	0	0	1	0	0	0	0	0	0	1.0	Renal failure requiring dialysis	2410	0.738132	ODMjoin - EBMT.xml	Renal failure requiring dialysis	ItemDef	integer	Null
580	C1879316	1	0	0	0	0	1	0	0	0	0	1.0	Number of Transfusions	2411	0.738438	ODMjoin - Knappschaft Bochum Langendreer.xml	Number of Transfusions	ItemDef	integer	Null
581	C0574845	1	0	0	1	0	0	0	0	0	0	1.0	Date onset of this episode (if new or recurrent)	2412	0.738744	ODMjoin - EBMT.xml	Date onset of this episode (if new or recurrent)	ItemDef	date	yyyy/mm/dd
582	C0011298	1	0	1	0	0	0	0	0	0	0	1.0	Demographics	2413	0.739051	ODMjoin - Döhner et al - international standard.xml	Demographics	ItemDef	text	Null
583	C0019168	1	0	0	0	0	1	0	0	0	0	1.0	HBs-Ag	2414	0.739357	ODMjoin - Knappschaft Bochum Langendreer.xml	HBs-Ag	ItemDef	boolean	Null
584	C0679006	1	0	0	0	0	0	0	1	0	0	1.0	Pazopanib end: decision of physician	2415	0.739663	ODMjoin - Pazopanib.xml	Pazopanib end: decision of physician	ItemDef	text	Null
585	C0679831	1	0	0	0	0	0	0	0	1	0	1.0	Anamnesis status	2416	0.739969	ODMjoin - SAL Dresden.xml	Anamnesis status	ItemGroup	Complex Item	Null
586	C0009429	1	0	0	0	1	0	0	0	0	0	1.0	combination*	2417	0.740276	ODMjoin - HOVON 132.xml	combination*	CodeListItem: Treatment given	boolean	Null
587	C1456356	1	0	0	0	0	0	0	1	0	0	1.0	Untersuchungsbefund	2418	0.740582	ODMjoin - Pazopanib.xml	Untersuchungsbefund	ItemDef	text	Null
588	C0231921	1	0	0	0	0	0	0	0	0	1	1.0	Pulmonary function	2419	0.740888	ODMjoin - UK Münster Routine documentation.xml	Pulmonary function	ItemDef	text	Null
589	C0016321	1	0	0	0	1	0	0	0	0	0	1.0	Probe	2420	0.741194	ODMjoin - HOVON 132.xml	Probe	ItemDef	text	Null
590	C1541330	1	0	1	0	0	0	0	0	0	0	1.0	Cytogenetic abnormalities not classified as favorable or adverse	2421	0.741501	ODMjoin - Döhner et al - international standard.xml	Cytogenetic abnormalities not classified as favorable or adverse	ItemDef	text	Null
591	C1541333	1	0	0	0	0	0	0	1	0	0	1.0	Zytogenetik: inv(16)	2422	0.741807	ODMjoin - Pazopanib.xml	Zytogenetik: inv(16)	ItemDef	text	Null
592	C0243087	1	0	0	0	0	1	0	0	0	0	1.0	Concomitant Disease	2423	0.742113	ODMjoin - Knappschaft Bochum Langendreer.xml	Concomitant Disease	ItemDef	text	Null
593	C0746890	1	0	0	1	0	0	0	0	0	0	1.0	New onset	2424	0.74242	ODMjoin - EBMT.xml	New onset	CodeListItem: aGvHD	boolean	Null
594	C1704258	1	1	0	0	0	0	0	0	0	0	1.0	Abnormalities	2425	0.742726	ODMjoin - AMLSG 21-13.xml	Abnormalities	ItemDef	text	Null
595	C0108747	1	0	1	0	0	0	0	0	0	0	1.0	CD16	2426	0.743032	ODMjoin - Döhner et al - international standard.xml	CD16	ItemDef	text	Null
596	C0007457	1	1	0	0	0	0	0	0	0	0	1.0	Caucasian	2427	0.743338	ODMjoin - AMLSG 21-13.xml	Caucasian	CodeListItem: Ethic origin	boolean	Null
597	C1264753	1	0	0	0	0	0	1	0	0	0	1.0	TNM Classification after operation	2428	0.743645	ODMjoin - ONDIS - german_quality_management.xml	TNM Classification after operation	ItemDef	boolean	Null
598	C1273125	1	0	0	0	0	0	1	0	0	0	1.0	Low grade	2429	0.743951	ODMjoin - ONDIS - german_quality_management.xml	Low grade	CodeListItem: Histologic Grade	boolean	Null
599	C1273126	1	0	0	0	0	0	1	0	0	0	1.0	High grade	2430	0.744257	ODMjoin - ONDIS - german_quality_management.xml	High grade	CodeListItem: Histologic Grade	boolean	Null
600	C2360773	1	0	1	0	0	0	0	0	0	0	1.0	Lab Panel	2431	0.744564	ODMjoin - Döhner et al - international standard.xml	Lab Panel	ItemGroup	Complex Item	Null
601	C0426642	1	0	0	0	0	1	0	0	0	0	1.0	Stool frequency	2432	0.74487	ODMjoin - Knappschaft Bochum Langendreer.xml	Stool frequency	ItemDef	integer	Null
602	C2985594	1	0	0	1	0	0	0	0	0	0	1.0	Forms to be filled in	2433	0.745176	ODMjoin - EBMT.xml	Forms to be filled in	ItemGroup	Complex Item	Null
603	C1264195	1	0	0	0	1	0	0	0	0	0	1.0	RARS	2434	0.745482	ODMjoin - HOVON 132.xml	RARS	CodeListItem: MDS Subtype	boolean	Null
604	C0012798	1	0	0	0	0	0	0	1	0	0	1.0	Antihypertensiva: Diuretika	2435	0.745789	ODMjoin - Pazopanib.xml	Antihypertensiva: Diuretika	ItemDef	text	Null
605	C0017399	1	0	0	0	0	0	0	1	0	0	1.0	Genetik	2436	0.746095	ODMjoin - Pazopanib.xml	Genetik	ItemGroup	Complex Item	Null
606	C1512693	1	0	0	0	0	0	0	1	0	0	1.0	Inclusion Criteria	2437	0.746401	ODMjoin - Pazopanib.xml	Inclusion Criteria	ItemGroup	Complex Item	Null
607	C0346979	1	0	0	0	0	0	1	0	0	0	1.0	Metastatic Malignant Neoplasm to the Bone Marrow	2438	0.746708	ODMjoin - ONDIS - german_quality_management.xml	Metastatic Malignant Neoplasm to the Bone Marrow	ItemDef	boolean	Null
608	C0460114	1	0	0	0	1	0	0	0	0	0	1.0	Final report	2439	0.747014	ODMjoin - HOVON 132.xml	Final report	CodeListItem: Date Report Timepoint	boolean	Null
609	C0346977	1	0	0	0	0	0	1	0	0	0	1.0	Metastatic Malignant Neoplasm to the Spleen	2440	0.74732	ODMjoin - ONDIS - german_quality_management.xml	Metastatic Malignant Neoplasm to the Spleen	ItemDef	boolean	Null
610	C1709862	1	1	0	0	0	0	0	0	0	0	1.0	recovered with sequelae	2441	0.747626	ODMjoin - AMLSG 21-13.xml	recovered with sequelae	CodeListItem: Outcome	boolean	Null
611	C1704239	1	0	0	0	0	0	1	0	0	0	1.0	Tumor staging descriptor r	2442	0.747933	ODMjoin - ONDIS - german_quality_management.xml	Tumor staging descriptor r	CodeListItem: Generic tumor staging descriptor	boolean	Null
612	C3179133	1	0	0	0	0	1	0	0	0	0	1.0	MUD	2443	0.748239	ODMjoin - Knappschaft Bochum Langendreer.xml	MUD	CodeListItem: Donor relation to patient	boolean	Null
613	C0030842	1	0	0	0	0	0	0	1	0	0	1.0	Antibiotika 2: Penicilline	2444	0.748545	ODMjoin - Pazopanib.xml	Antibiotika 2: Penicilline	ItemDef	text	Null
614	C2733493	1	0	0	0	0	0	1	0	0	0	1.0	Number of sentinel lymph nodes examined	2445	0.748851	ODMjoin - ONDIS - german_quality_management.xml	Number of sentinel lymph nodes examined	ItemDef	integer	Null
615	C2733494	1	0	0	0	0	0	1	0	0	0	1.0	Number of lymph nodes examined	2446	0.749158	ODMjoin - ONDIS - german_quality_management.xml	Number of lymph nodes examined	ItemDef	integer	Null
616	C0005773	1	1	0	0	0	0	0	0	0	0	1.0	Other bloodcells(please specify)	2447	0.749464	ODMjoin - AMLSG 21-13.xml	Other bloodcells(please specify)	ItemDef	text	%
617	C0521942	1	0	0	0	0	0	0	1	0	0	1.0	Antihypertensiva: Angiotensin-II-Antagonisten	2448	0.74977	ODMjoin - Pazopanib.xml	Antihypertensiva: Angiotensin-II-Antagonisten	ItemDef	text	Null
618	C3831156	1	0	1	0	0	0	0	0	0	0	1.0	Cell pellet	2449	0.750077	ODMjoin - Döhner et al - international standard.xml	Cell pellet	ItemDef	text	Null
619	C0346989	1	0	0	0	0	0	1	0	0	0	1.0	Metastatic Malignant Neoplasm to the Peritoneum	2450	0.750383	ODMjoin - ONDIS - german_quality_management.xml	Metastatic Malignant Neoplasm to the Peritoneum	ItemDef	boolean	Null
620	C0032191	1	0	1	0	0	0	0	0	0	0	1.0	CD41	2451	0.750689	ODMjoin - Döhner et al - international standard.xml	CD41	ItemDef	text	Null
621	C1332153	1	0	0	1	0	0	0	0	0	0	1.0	Yes, evolution of MDS	2452	0.750995	ODMjoin - EBMT.xml	Yes, evolution of MDS	CodeListItem: Secondary origin	boolean	Null
622	C1254564	1	0	1	0	0	0	0	0	0	0	1.0	Urine erythrocytes	2453	0.751302	ODMjoin - Döhner et al - international standard.xml	Urine erythrocytes	ItemDef	text	Null
623	C0026255	1	0	0	0	1	0	0	0	0	0	1.0	Number of mitoses examined	2454	0.751608	ODMjoin - HOVON 132.xml	Number of mitoses examined	ItemDef	integer	Null
624	C1332156	1	0	0	0	0	0	0	1	0	0	1.0	FAB_Klassifikation: M4eo	2455	0.751914	ODMjoin - Pazopanib.xml	FAB_Klassifikation: M4eo	ItemDef	text	Null
625	C0026259	1	0	0	0	1	0	0	0	0	0	1.0	Mitoxantrone	2456	0.752221	ODMjoin - HOVON 132.xml	Mitoxantrone	CodeListItem: Drug	boolean	Null
626	C0003392	1	0	0	0	1	0	0	0	0	0	1.0	Other chemotherapy, specify	2457	0.752527	ODMjoin - HOVON 132.xml	Other chemotherapy, specify	ItemDef	text	Null
627	C0178238	1	0	0	1	0	0	0	0	0	0	1.0	Gut infection	2458	0.752833	ODMjoin - EBMT.xml	Gut infection	CodeListItem: Endorgan disease	boolean	Null
628	C0683836	1	0	0	0	0	0	1	0	0	0	1.0	Source of information	2459	0.753139	ODMjoin - ONDIS - german_quality_management.xml	Source of information	ItemDef	integer	Null
629	C3829430	1	0	0	1	0	0	0	0	0	0	1.0	10 (Moribund)	2460	0.753446	ODMjoin - EBMT.xml	10 (Moribund)	CodeListItem: Performance score	boolean	Null
630	C3829431	1	0	0	1	0	0	0	0	0	0	1.0	100 (Normal, NED)	2461	0.753752	ODMjoin - EBMT.xml	100 (Normal, NED)	CodeListItem: Performance score	boolean	Null
631	C0428883	1	0	0	0	0	0	0	1	0	0	1.0	Diastolischer Blutdruck	2462	0.754058	ODMjoin - Pazopanib.xml	Diastolischer Blutdruck	ItemDef	integer	mmHg
632	C1321876	1	1	0	0	0	0	0	0	0	0	1.0	HIV test done?	2463	0.754364	ODMjoin - AMLSG 21-13.xml	HIV test done?	ItemDef	boolean	Null
633	C1515810	1	0	1	0	0	0	0	0	0	0	1.0	t(v;11)(v;q23)	2464	0.754671	ODMjoin - Döhner et al - international standard.xml	t(v;11)(v;q23)	ItemDef	text	Null
634	C1999375	1	0	0	0	0	0	0	1	0	0	1.0	Anticoagulantien: Ticagrelor	2465	0.754977	ODMjoin - Pazopanib.xml	Anticoagulantien: Ticagrelor	ItemDef	text	Null
635	C1257975	1	0	0	1	0	0	0	0	0	0	1.0	Mesenchymal cells	2466	0.755283	ODMjoin - EBMT.xml	Mesenchymal cells	CodeListItem: Type of cells	boolean	Null
636	C1627428	1	0	0	0	0	0	0	0	1	0	1.0	Chemotherapy start date:	2467	0.75559	ODMjoin - SAL Dresden.xml	Chemotherapy start date:	ItemDef	date	Null
637	C0042373	1	0	0	0	1	0	0	0	0	0	1.0	Vascular disorders	2468	0.755896	ODMjoin - HOVON 132.xml	Vascular disorders	CodeListItem: System Organ Class	boolean	Null
638	C0525058	1	0	0	0	1	0	0	0	0	0	1.0	Any psychological, familial, sociological and geographical condition potentially hampering compliance with the study protocol and follow-up schedule	2469	0.756202	ODMjoin - HOVON 132.xml	Any psychological, familial, sociological and geographical condition potentially hampering compliance with the study protocol and follow-up schedule	ItemDef	boolean	Null
639	C0334044	1	0	0	0	0	0	0	1	0	0	1.0	Zytologie: Dysplasiezeichen	2470	0.756508	ODMjoin - Pazopanib.xml	Zytologie: Dysplasiezeichen	ItemDef	text	Null
640	C0494165	1	0	0	0	0	0	1	0	0	0	1.0	Metastatic Malignant Neoplasm to the Liver	2471	0.756815	ODMjoin - ONDIS - german_quality_management.xml	Metastatic Malignant Neoplasm to the Liver	ItemDef	boolean	Null
641	C1136256	1	0	0	0	0	1	0	0	0	0	1.0	ICD-Codes	2472	0.757121	ODMjoin - Knappschaft Bochum Langendreer.xml	ICD-Codes	ItemDef	text	Null
642	C0027947	1	0	1	0	0	0	0	0	0	0	1.0	Neutropenia	2473	0.757427	ODMjoin - Döhner et al - international standard.xml	Neutropenia	ItemDef	text	Null
643	C0560226	1	1	0	0	0	0	0	0	0	0	1.0	Hepatitis A test positive	2474	0.757734	ODMjoin - AMLSG 21-13.xml	Hepatitis A test positive	ItemDef	integer	Null
644	C0054954	1	0	1	0	0	0	0	0	0	0	1.0	CD36	2475	0.75804	ODMjoin - Döhner et al - international standard.xml	CD36	ItemDef	text	Null
645	C0332166	1	0	0	0	1	0	0	0	0	0	1.0	intermediate risk	2476	0.758346	ODMjoin - HOVON 132.xml	intermediate risk	CodeListItem: Tissue typing none	boolean	Null
646	C0332167	1	0	0	0	1	0	0	0	0	0	1.0	good risk	2477	0.758652	ODMjoin - HOVON 132.xml	good risk	CodeListItem: Tissue typing none	boolean	Null
647	C0054952	1	0	1	0	0	0	0	0	0	0	1.0	CD33	2478	0.758959	ODMjoin - Döhner et al - international standard.xml	CD33	ItemDef	text	Null
648	C0039457	1	0	0	0	1	0	0	0	0	0	1.0	Telephone Number	2479	0.759265	ODMjoin - HOVON 132.xml	Telephone Number	ItemDef	text	Null
649	C0013893	1	0	0	0	1	0	0	0	0	0	1.0	Eligibility	2480	0.759571	ODMjoin - HOVON 132.xml	Eligibility	ItemGroup	Complex Item	Null
650	C0948254	1	0	0	0	0	1	0	0	0	0	1.0	Anti-HBs	2481	0.759877	ODMjoin - Knappschaft Bochum Langendreer.xml	Anti-HBs	ItemDef	boolean	Null
651	C0876994	1	0	0	1	0	0	0	0	0	0	1.0	Cardiac toxicity	2482	0.760184	ODMjoin - EBMT.xml	Cardiac toxicity	CodeListItem: HSCT related cause	boolean	Null
652	C2238079	1	0	0	0	0	0	0	0	1	0	1.0	cytomorphology	2483	0.76049	ODMjoin - SAL Dresden.xml	cytomorphology	CodeListItem: diagnostik	boolean	Null
653	C1827528	1	0	0	0	0	0	0	1	0	0	1.0	ECOG-Status 4	2484	0.760796	ODMjoin - Pazopanib.xml	ECOG-Status 4	CodeListItem: ECOG-Status	boolean	Null
654	C2983670	1	1	0	0	0	0	0	0	0	0	1.0	End of Study Date	2485	0.761103	ODMjoin - AMLSG 21-13.xml	End of Study Date	ItemDef	date	Null
655	C0876999	1	0	0	0	0	0	1	0	0	0	1.0	Tumor marker increase	2486	0.761409	ODMjoin - ONDIS - german_quality_management.xml	Tumor marker increase	CodeListItem: Tumor Status	boolean	Null
656	C0018483	1	0	0	1	0	0	0	0	0	0	1.0	Haemophilus influenzae	2487	0.761715	ODMjoin - EBMT.xml	Haemophilus influenzae	CodeListItem: AML Pathogens of interest	boolean	Null
657	C0559546	1	0	0	0	0	0	0	0	1	0	1.0	Therapy and delayed effect:	2488	0.762021	ODMjoin - SAL Dresden.xml	Therapy and delayed effect:	ItemDef	text	Null
658	C3494891	1	0	0	0	0	1	0	0	0	0	1.0	MRD	2489	0.762328	ODMjoin - Knappschaft Bochum Langendreer.xml	MRD	CodeListItem: Donor relation to patient	boolean	Null
659	C2826173	1	0	0	1	0	0	0	0	0	0	1.0	AML (megakaryoblastic) with t(1;22) (p13;q13); RBM15-MKL1	2490	0.762634	ODMjoin - EBMT.xml	AML (megakaryoblastic) with t(1;22) (p13;q13); RBM15-MKL1	CodeListItem: WHO Classification AML	boolean	Null
660	C0443315	1	1	0	0	0	0	0	0	0	0	1.0	subcutaneous	2491	0.76294	ODMjoin - AMLSG 21-13.xml	subcutaneous	CodeListItem: Application	boolean	Null
661	C0026860	1	0	0	0	0	1	0	0	0	0	1.0	Musculokeletal system	2492	0.763247	ODMjoin - Knappschaft Bochum Langendreer.xml	Musculokeletal system	ItemDef	text	Null
662	C0243095	1	0	0	0	0	0	0	1	0	0	1.0	Untersuchungsbefund	2493	0.763553	ODMjoin - Pazopanib.xml	Untersuchungsbefund	ItemDef	text	Null
663	C0086190	1	0	0	0	0	1	0	0	0	0	1.0	Illicit drugs	2494	0.763859	ODMjoin - Knappschaft Bochum Langendreer.xml	Illicit drugs	ItemDef	text	Null
664	C0023395	1	0	1	0	0	0	0	0	0	0	1.0	CD11c	2495	0.764165	ODMjoin - Döhner et al - international standard.xml	CD11c	ItemDef	text	Null
665	C0042345	1	0	0	0	0	1	0	0	0	0	1.0	Varicosity	2496	0.764472	ODMjoin - Knappschaft Bochum Langendreer.xml	Varicosity	ItemDef	text	Null
666	C0018494	1	0	0	0	0	1	0	0	0	0	1.0	Hair	2497	0.764778	ODMjoin - Knappschaft Bochum Langendreer.xml	Hair	ItemDef	text	Null
667	C0358591	1	0	0	0	0	0	0	1	0	0	1.0	Sonstige 2: Protonenpumpeninhibitoren	2498	0.765084	ODMjoin - Pazopanib.xml	Sonstige 2: Protonenpumpeninhibitoren	ItemDef	text	Null
668	C0039651	1	0	0	0	0	0	0	1	0	0	1.0	Antibiotika 2: Tetracycline	2499	0.765391	ODMjoin - Pazopanib.xml	Antibiotika 2: Tetracycline	ItemDef	text	Null
669	C0003364	1	0	0	0	0	0	0	1	0	0	1.0	Antihypertensives: other	2500	0.765697	ODMjoin - Pazopanib.xml	Antihypertensives: other	ItemDef	text	Null
670	C0802049	1	0	0	1	0	0	0	0	0	0	1.0	EBMT Centre Identification Code (CIC)	2501	0.766003	ODMjoin - EBMT.xml	EBMT Centre Identification Code (CIC)	ItemDef	text	Null
671	C1513387	1	0	1	0	0	0	0	0	0	0	1.0	Molecular cytogenetics	2502	0.766309	ODMjoin - Döhner et al - international standard.xml	Molecular cytogenetics	ItemDef	text	Null
672	C1256582	1	0	1	0	0	0	0	0	0	0	1.0	Urine leukocytes	2503	0.766616	ODMjoin - Döhner et al - international standard.xml	Urine leukocytes	ItemDef	text	Null
673	C0199176	1	0	0	1	0	0	0	0	0	0	1.0	Prophylactic	2504	0.766922	ODMjoin - EBMT.xml	Prophylactic	CodeListItem: Cell therapy indication	boolean	Null
674	C1513380	1	0	0	1	0	0	0	0	0	0	1.0	Molecular	2505	0.767228	ODMjoin - EBMT.xml	Molecular	CodeListItem: Test used	boolean	Null
675	C2826172	1	0	0	1	0	0	0	0	0	0	1.0	AML with inv(3) (q21;q26.2) or t(3;3) (q21;q26.2); RPN1-EVI1	2506	0.767534	ODMjoin - EBMT.xml	AML with inv(3) (q21;q26.2) or t(3;3) (q21;q26.2); RPN1-EVI1	CodeListItem: WHO Classification AML	boolean	Null
676	C0029039	1	0	0	0	1	0	0	0	0	0	1.0	no siblings	2507	0.767841	ODMjoin - HOVON 132.xml	no siblings	CodeListItem: Tissue typing none	boolean	Null
677	C0030498	1	0	0	1	0	0	0	0	0	0	1.0	Infection parasitic	2508	0.768147	ODMjoin - EBMT.xml	Infection parasitic	CodeListItem: HSCT related cause	boolean	Null
678	C0019994	1	0	0	0	0	0	1	0	0	0	1.0	Hospitals	2509	0.768453	ODMjoin - ONDIS - german_quality_management.xml	Hospitals	CodeListItem: Source of information	boolean	Null
679	C1553421	1	0	0	0	0	1	0	0	0	0	1.0	Sender of material	2510	0.76876	ODMjoin - Knappschaft Bochum Langendreer.xml	Sender of material	ItemDef	text	Null
680	C0677041	1	0	0	0	0	0	1	0	0	0	1.0	Neoplasm, Uncertain Whether Benign or Malignant	2511	0.769066	ODMjoin - ONDIS - german_quality_management.xml	Neoplasm, Uncertain Whether Benign or Malignant	CodeListItem: Histologic Grade	boolean	Null
681	C0278845	1	0	0	1	0	0	0	0	0	0	1.0	Treatment of GvHD	2512	0.769372	ODMjoin - EBMT.xml	Treatment of GvHD	CodeListItem: Cell therapy indication	boolean	Null
682	C0153690	1	0	0	0	0	0	1	0	0	0	1.0	Metastatic Malignant Neoplasm to the Bone	2513	0.769678	ODMjoin - ONDIS - german_quality_management.xml	Metastatic Malignant Neoplasm to the Bone	ItemDef	boolean	Null
683	C0029939	1	0	0	1	0	0	0	0	0	0	1.0	Testis/ovary	2514	0.769985	ODMjoin - EBMT.xml	Testis/ovary	ItemDef	integer	Null
684	C0153691	1	0	0	0	0	0	1	0	0	0	1.0	Metastatic Malignat Neoplasm to the adrenal gland	2515	0.770291	ODMjoin - ONDIS - german_quality_management.xml	Metastatic Malignat Neoplasm to the adrenal gland	ItemDef	boolean	Null
685	C0027989	1	0	0	0	0	0	1	0	0	0	1.0	Newspapers	2516	0.770597	ODMjoin - ONDIS - german_quality_management.xml	Newspapers	CodeListItem: Source of information	boolean	Null
686	C1148081	1	1	0	0	0	0	0	0	0	0	1.0	Liver size below costal arch	2517	0.770904	ODMjoin - AMLSG 21-13.xml	Liver size below costal arch	ItemDef	integer	cm
687	C1516172	1	0	0	0	0	0	1	0	0	0	1.0	Cancer Center	2518	0.77121	ODMjoin - ONDIS - german_quality_management.xml	Cancer Center	CodeListItem: Source of information	boolean	Null
688	C2826104	1	0	0	1	0	0	0	0	0	0	1.0	Myeloid proliferations related to Down syndrome	2519	0.771516	ODMjoin - EBMT.xml	Myeloid proliferations related to Down syndrome	CodeListItem: Acute myeloid leukaemia	not otherwise categorized	classify as	boolean	Null
689	C1709527	1	0	0	1	0	0	0	0	0	0	1.0	with t(9;22)(q34;q11.2); BCR-ABL1	2520	0.771822	ODMjoin - EBMT.xml	with t(9;22)(q34;q11.2); BCR-ABL1	CodeListItem: WHO Classification at diagnosis of de novo Precursor Lymphoid Neoplasms (old ALL)	boolean	Null
690	C0011991	1	0	0	0	0	1	0	0	0	0	1.0	Diarrhea	2521	0.772129	ODMjoin - Knappschaft Bochum Langendreer.xml	Diarrhea	ItemDef	text	Null
691	C0028811	1	0	0	0	1	0	0	0	0	0	1.0	Occupation / hobbies	2522	0.772435	ODMjoin - HOVON 132.xml	Occupation / hobbies	ItemDef	integer	Null
692	C0153685	1	0	0	0	0	0	1	0	0	0	1.0	Metastatic Malignant Neoplasm to the Kidney	2523	0.772741	ODMjoin - ONDIS - german_quality_management.xml	Metastatic Malignant Neoplasm to the Kidney	ItemDef	boolean	Null
693	C0040715	1	0	0	0	1	0	0	0	0	0	1.0	transloc [%]	2524	0.773047	ODMjoin - HOVON 132.xml	transloc [%]	ItemDef	float	%
694	C0153687	1	0	0	0	0	0	1	0	0	0	1.0	Secondary malignant neoplasm of skin	2525	0.773354	ODMjoin - ONDIS - german_quality_management.xml	Secondary malignant neoplasm of skin	ItemDef	boolean	Null
695	C2584394	1	0	0	0	1	0	0	0	0	0	1.0	Date pregnancy confirmed	2526	0.77366	ODMjoin - HOVON 132.xml	Date pregnancy confirmed	ItemDef	date	dd/mm/yyyy
696	C0475752	1	0	0	0	0	0	1	0	0	0	1.0	Tumor Status	2527	0.773966	ODMjoin - ONDIS - german_quality_management.xml	Tumor Status	ItemDef	integer	Null
697	C0013798	1	1	0	0	0	0	0	0	0	0	1.0	ECG done?	2528	0.774273	ODMjoin - AMLSG 21-13.xml	ECG done?	ItemDef	boolean	Null
698	C0549206	1	0	0	0	0	0	0	1	0	0	1.0	14. pregnant or lactating and actively breastfeeding patients	2529	0.774579	ODMjoin - Pazopanib.xml	14. pregnant or lactating and actively breastfeeding patients	ItemDef	boolean	Null
699	C0019381	1	0	0	1	0	0	0	0	0	0	1.0	HHV-6	2530	0.774885	ODMjoin - EBMT.xml	HHV-6	CodeListItem: AML Pathogens of interest	boolean	Null
700	C1828181	1	0	0	0	1	0	0	0	0	0	1.0	*specify age of relative at diagnosis	2531	0.775191	ODMjoin - HOVON 132.xml	*specify age of relative at diagnosis	ItemDef	text	Null
701	C3266979	1	0	1	0	0	0	0	0	0	0	1.0	Gene fusion screening	2532	0.775498	ODMjoin - Döhner et al - international standard.xml	Gene fusion screening	ItemDef	text	Null
702	C0153678	1	0	0	0	0	0	1	0	0	0	1.0	Metastatic Malignant Neoplasm to the Pleura	2533	0.775804	ODMjoin - ONDIS - german_quality_management.xml	Metastatic Malignant Neoplasm to the Pleura	ItemDef	boolean	Null
703	C0153676	1	0	0	0	0	0	1	0	0	0	1.0	Metastatic Malignant Neoplasm to the Lung	2534	0.77611	ODMjoin - ONDIS - german_quality_management.xml	Metastatic Malignant Neoplasm to the Lung	ItemDef	boolean	Null
704	C0476431	1	0	0	1	0	0	0	0	0	0	1.0	Done: abnormal	2535	0.776417	ODMjoin - EBMT.xml	Done: abnormal	CodeListItem: Chromosome analysis	boolean	Null
705	C0343401	1	0	0	0	0	0	0	0	0	1	1.0	MRSA	2536	0.776723	ODMjoin - UK Münster Routine documentation.xml	MRSA	ItemDef	text	Null
706	C0086543	1	0	0	1	0	0	0	0	0	0	1.0	Cataract	2537	0.777029	ODMjoin - EBMT.xml	Cataract	ItemDef	integer	Null
707	C0680251	1	0	0	0	0	0	0	1	0	0	1.0	Exclusion Criteria	2538	0.777335	ODMjoin - Pazopanib.xml	Exclusion Criteria	ItemGroup	Complex Item	Null
708	C0035333	1	0	0	1	0	0	0	0	0	0	1.0	Retinitis	2539	0.777642	ODMjoin - EBMT.xml	Retinitis	CodeListItem: Endorgan disease	boolean	Null
709	C1953343	1	0	0	1	0	0	0	0	0	0	1.0	If hypodiploid/hyperdiploid: number of chromosomes	2540	0.777948	ODMjoin - EBMT.xml	If hypodiploid/hyperdiploid: number of chromosomes	ItemDef	integer	Null
710	C0360706	1	0	0	0	0	0	0	1	0	0	1.0	Antiarrhythmika: Klasse IV-Calciumantagonisten	2541	0.778254	ODMjoin - Pazopanib.xml	Antiarrhythmika: Klasse IV-Calciumantagonisten	ItemDef	text	Null
711	C0003323	1	0	1	0	0	0	0	0	0	0	1.0	CD4	2542	0.77856	ODMjoin - Döhner et al - international standard.xml	CD4	ItemDef	text	Null
712	C0360703	1	0	0	0	0	0	0	1	0	0	1.0	Antiarrhythmika: Klasse III-Kaliumkanalblocker	2543	0.778867	ODMjoin - Pazopanib.xml	Antiarrhythmika: Klasse III-Kaliumkanalblocker	ItemDef	text	Null
713	C0360701	1	0	0	0	0	0	0	1	0	0	1.0	Antiarrhythmika: Klasse II-Betablocker	2544	0.779173	ODMjoin - Pazopanib.xml	Antiarrhythmika: Klasse II-Betablocker	ItemDef	text	Null
714	C0025948	1	0	0	0	0	1	0	0	0	0	1.0	Resistogram	2545	0.779479	ODMjoin - Knappschaft Bochum Langendreer.xml	Resistogram	ItemDef	text	Null
715	C2315323	1	1	0	0	0	0	0	0	0	0	1.0	Medical indication	2546	0.779786	ODMjoin - AMLSG 21-13.xml	Medical indication	ItemDef	text	Null
716	C0042834	1	0	0	0	0	0	0	0	0	1	1.0	VC	2547	0.780092	ODMjoin - UK Münster Routine documentation.xml	VC	ItemDef	text	Null
717	C0456875	1	0	0	0	0	0	1	0	0	0	1.0	C-factor status	2548	0.780398	ODMjoin - ONDIS - german_quality_management.xml	C-factor status	ItemDef	integer	Null
718	C0348016	1	1	0	0	0	0	0	0	0	0	1.0	intravenous	2549	0.780704	ODMjoin - AMLSG 21-13.xml	intravenous	CodeListItem: Application	boolean	Null
719	C0427493	1	0	0	0	0	1	0	0	0	0	1.0	Polychromasia	2550	0.781011	ODMjoin - Knappschaft Bochum Langendreer.xml	Polychromasia	ItemDef	boolean	Null
720	C0278250	1	0	1	0	0	0	0	0	0	0	1.0	Favorable	2551	0.781317	ODMjoin - Döhner et al - international standard.xml	Favorable	ItemDef	text	Null
721	C0441640	1	0	0	1	0	0	0	0	0	0	1.0	Tapering	2552	0.781623	ODMjoin - EBMT.xml	Tapering	CodeListItem: aGvHD Reason	boolean	Null
722	C0001483	1	0	0	1	0	0	0	0	0	0	1.0	Adenovirus	2553	0.78193	ODMjoin - EBMT.xml	Adenovirus	CodeListItem: AML Pathogens of interest	boolean	Null
723	C0041755	1	0	0	0	1	0	0	0	0	0	1.0	Relationship to protocol treatment	2554	0.782236	ODMjoin - HOVON 132.xml	Relationship to protocol treatment	ItemDef	integer	Null
724	C0278252	1	0	1	0	0	0	0	0	0	0	1.0	Adverse	2555	0.782542	ODMjoin - Döhner et al - international standard.xml	Adverse	ItemDef	text	Null
725	C0031831	1	0	0	0	1	0	0	0	0	0	1.0	Responsible physician	2556	0.782848	ODMjoin - HOVON 132.xml	Responsible physician	ItemDef	text	Null
726	C0202784	1	1	0	0	0	0	0	0	0	0	1.0	Chest X-ray done	2557	0.783155	ODMjoin - AMLSG 21-13.xml	Chest X-ray done	ItemDef	boolean	Null
727	C1333046	1	0	0	1	0	0	0	0	0	0	1.0	Myeloproliferative neoplasm	2558	0.783461	ODMjoin - EBMT.xml	Myeloproliferative neoplasm	CodeListItem: Primary disease diagnosis	boolean	Null
728	C1306577	1	0	0	0	0	0	1	0	0	0	1.0	Patient died	2559	0.783767	ODMjoin - ONDIS - german_quality_management.xml	Patient died	CodeListItem: reason for termination	boolean	Null
729	C0444263	1	0	1	0	0	0	0	0	0	0	1.0	Plasma sample	2560	0.784074	ODMjoin - Döhner et al - international standard.xml	Plasma sample	ItemDef	text	Null
730	C1704732	1	0	0	0	0	0	0	1	0	0	1.0	Gabe von Pazopanib: Blatt-Nummer	2561	0.78438	ODMjoin - Pazopanib.xml	Gabe von Pazopanib: Blatt-Nummer	ItemDef	integer	Null
731	C1269954	1	0	0	0	0	0	1	0	0	0	1.0	No	2562	0.784686	ODMjoin - ONDIS - german_quality_management.xml	No	CodeListItem: Perineural Invasion	boolean	Null
732	C0542080	1	1	0	0	0	0	0	0	0	0	1.0	hypercellular	2563	0.784992	ODMjoin - AMLSG 21-13.xml	hypercellular	CodeListItem: Cellularity	boolean	Null
733	C3845569	1	0	0	0	1	0	0	0	0	0	1.0	*Specify	2564	0.785299	ODMjoin - HOVON 132.xml	*Specify	ItemDef	text	Null
734	C0166049	1	0	0	0	0	1	0	0	0	0	1.0	Anti-HCV	2565	0.785605	ODMjoin - Knappschaft Bochum Langendreer.xml	Anti-HCV	ItemDef	boolean	Null
735	C1302313	1	0	0	0	0	0	0	1	0	0	1.0	Studienabbruch: Lost to follow up	2566	0.785911	ODMjoin - Pazopanib.xml	Studienabbruch: Lost to follow up	ItemDef	text	Null
736	C3890380	1	0	1	0	0	0	0	0	0	0	1.0	CD65	2567	0.786217	ODMjoin - Döhner et al - international standard.xml	CD65	ItemDef	text	Null
737	C1422571	1	0	1	0	0	0	0	0	0	0	1.0	BAALC	2568	0.786524	ODMjoin - Döhner et al - international standard.xml	BAALC	ItemDef	text	Null
738	C0425932	1	0	0	0	1	0	0	0	0	0	1.0	Start date of last menses	2569	0.78683	ODMjoin - HOVON 132.xml	Start date of last menses	ItemDef	date	dd/mm/yyyy
739	C0849974	1	0	0	0	0	0	0	0	0	1	1.0	FEV1	2570	0.787136	ODMjoin - UK Münster Routine documentation.xml	FEV1	ItemDef	text	Null
740	C0205103	1	0	1	0	0	0	0	0	0	0	1.0	Intermediate	2571	0.787443	ODMjoin - Döhner et al - international standard.xml	Intermediate	ItemDef	text	Null
741	C0392366	1	0	1	0	0	0	0	0	0	0	1.0	Test/Procedures Overview	2572	0.787749	ODMjoin - Döhner et al - international standard.xml	Test/Procedures Overview	ItemGroup	Complex Item	Null
742	C1269945	1	0	0	0	0	0	1	0	0	0	1.0	Yes	2573	0.788055	ODMjoin - ONDIS - german_quality_management.xml	Yes	CodeListItem: Perineural Invasion	boolean	Null
743	C0018681	1	0	0	0	0	0	0	0	1	0	1.0	Migraine/ Headache:	2574	0.788361	ODMjoin - SAL Dresden.xml	Migraine/ Headache:	ItemDef	integer	Null
744	C0028661	1	0	0	0	0	1	0	0	0	0	1.0	Nurse	2575	0.788668	ODMjoin - Knappschaft Bochum Langendreer.xml	Nurse	ItemDef	text	Null
745	C0043162	1	0	0	0	1	0	0	0	0	0	1.0	Total body irradiation	2576	0.788974	ODMjoin - HOVON 132.xml	Total body irradiation	ItemDef	boolean	Null
746	C3536856	1	0	0	0	0	0	0	1	0	0	1.0	Antibiotika 2: Cephalosporine	2577	0.78928	ODMjoin - Pazopanib.xml	Antibiotika 2: Cephalosporine	ItemDef	text	Null
747	C0037278	1	0	0	1	0	0	0	0	0	0	1.0	Skin infection	2578	0.789587	ODMjoin - EBMT.xml	Skin infection	CodeListItem: Endorgan disease	boolean	Null
748	C0149871	1	0	0	0	0	0	0	1	0	0	1.0	7. history of cerebrovascular infarction or bleeding, pulmonary embolism, or untreated deep venous thrombosis (dvt) within the past 6 months. note: subjects with recent dvt who have been treated with therapeutic anti-coagulant agents for at least 6 weeks are eligible	2579	0.789893	ODMjoin - Pazopanib.xml	7. history of cerebrovascular infarction or bleeding, pulmonary embolism, or untreated deep venous thrombosis (dvt) within the past 6 months. note: subjects with recent dvt who have been treated with therapeutic anti-coagulant agents for at least 6 weeks are eligible	ItemDef	boolean	Null
749	C0150905	1	0	0	0	1	0	0	0	0	0	1.0	female patient	2580	0.790199	ODMjoin - HOVON 132.xml	female patient	CodeListItem: Who has become pregnant	boolean	Null
750	C1515666	1	0	1	0	0	0	0	0	0	0	1.0	inv(3)(q21q26.2	2581	0.790505	ODMjoin - Döhner et al - international standard.xml	inv(3)(q21q26.2	ItemDef	text	Null
751	C0034678	1	0	1	0	0	0	0	0	0	0	1.0	RAS	2582	0.790812	ODMjoin - Döhner et al - international standard.xml	RAS	ItemDef	text	Null
752	C1533174	1	0	1	0	0	0	0	0	0	0	1.0	inv(16)(p13.1q22)	2583	0.791118	ODMjoin - Döhner et al - international standard.xml	inv(16)(p13.1q22)	ItemDef	text	Null
753	C0806987	1	0	0	0	0	0	0	0	0	1	1.0	Number of mononuclear cells infused	2584	0.791424	ODMjoin - UK Münster Routine documentation.xml	Number of mononuclear cells infused	ItemDef	float	Null
754	C0037284	1	0	0	0	0	1	0	0	0	0	1.0	Grade of Skin Lesion	2585	0.79173	ODMjoin - Knappschaft Bochum Langendreer.xml	Grade of Skin Lesion	ItemDef	integer	Null
755	C0037286	1	0	0	0	1	0	0	0	0	0	1.0	solid skin tumour*	2586	0.792037	ODMjoin - HOVON 132.xml	solid skin tumour*	CodeListItem: Second primary malignancy	boolean	Null
756	C0010068	1	0	0	0	0	0	0	1	0	0	1.0	6. history of any one of more of the following cardiovascular conditions within the past 6 months: cardiac angioplasty or stenting, myocardial infarction, unstable angina, symptomatic peripheral vascular disease, class iii or iv congestive heart failure, as defined by the new york heart association (nyha)	2587	0.792343	ODMjoin - Pazopanib.xml	6. history of any one of more of the following cardiovascular conditions within the past 6 months: cardiac angioplasty or stenting, myocardial infarction, unstable angina, symptomatic peripheral vascular disease, class iii or iv congestive heart failure, as defined by the new york heart association (nyha)	ItemDef	boolean	Null
757	C0021436	1	0	0	0	0	1	0	0	0	0	1.0	Infusion pump	2588	0.792649	ODMjoin - Knappschaft Bochum Langendreer.xml	Infusion pump	ItemDef	text	Null
758	C0373595	1	0	0	0	1	0	0	0	0	0	1.0	Serum Creatinine Clearance	2589	0.792956	ODMjoin - HOVON 132.xml	Serum Creatinine Clearance	ItemDef	float	mL/min
759	C0236441	1	0	0	0	0	0	0	1	0	0	1.0	Urin Kreatinin	2590	0.793262	ODMjoin - Pazopanib.xml	Urin Kreatinin	ItemDef	float	Null
760	C0581714	1	1	0	0	0	0	0	0	0	0	1.0	Buccal Swab	2591	0.793568	ODMjoin - AMLSG 21-13.xml	Buccal Swab	ItemDef	boolean	Null
761	C2826318	1	0	0	0	1	0	0	0	0	0	1.0	RCUD	2592	0.793874	ODMjoin - HOVON 132.xml	RCUD	CodeListItem: MDS Subtype	boolean	Null
762	C0597030	1	0	1	0	0	0	0	0	0	0	1.0	Therapy for prior malignancy	2593	0.794181	ODMjoin - Döhner et al - international standard.xml	Therapy for prior malignancy	ItemDef	text	Null
763	C3160947	1	0	0	1	0	0	0	0	0	0	1.0	Central nervous system toxicity	2594	0.794487	ODMjoin - EBMT.xml	Central nervous system toxicity	CodeListItem: HSCT related cause	boolean	Null
764	C0205322	1	0	0	1	0	0	0	0	0	0	1.0	Persistent	2595	0.794793	ODMjoin - EBMT.xml	Persistent	CodeListItem: aGvHD	boolean	Null
765	C0806020	1	0	0	0	0	0	0	1	0	0	1.0	Last administration of Pazopanib: date	2596	0.7951	ODMjoin - Pazopanib.xml	Last administration of Pazopanib: date	ItemDef	date	dd/mm/yyyy
766	C0082512	1	0	1	0	0	0	0	0	0	0	1.0	EVI1	2597	0.795406	ODMjoin - Döhner et al - international standard.xml	EVI1	ItemDef	text	Null
767	C0919528	1	0	1	0	0	0	0	0	0	0	1.0	MLL	2598	0.795712	ODMjoin - Döhner et al - international standard.xml	MLL	ItemDef	text	Null
768	C1449774	1	0	0	0	0	1	0	0	0	0	1.0	Choice/Reason for exclusion	2599	0.796018	ODMjoin - Knappschaft Bochum Langendreer.xml	Choice/Reason for exclusion	ItemDef	text	Null
769	C0427620	1	0	0	0	1	0	0	0	0	0	1.0	A	2600	0.796325	ODMjoin - HOVON 132.xml	A	CodeListItem: AB0	boolean	Null
770	C0427460	1	0	0	0	0	1	0	0	0	0	1.0	RDW(Red cell distribution width)	2601	0.796631	ODMjoin - Knappschaft Bochum Langendreer.xml	RDW(Red cell distribution width)	ItemDef	integer	%
771	C0000786	1	0	0	0	1	0	0	0	0	0	1.0	spontaneous abortion	2602	0.796937	ODMjoin - HOVON 132.xml	spontaneous abortion	CodeListItem: Pregnancy outcome	boolean	Null
772	C1442065	1	0	0	0	0	0	0	0	1	0	1.0	Hospital address:	2603	0.797243	ODMjoin - SAL Dresden.xml	Hospital address:	ItemDef	text	Null
773	C1704787	1	1	0	0	0	0	0	0	0	0	1.0	definitely	2604	0.79755	ODMjoin - AMLSG 21-13.xml	definitely	CodeListItem: Cytarabine	boolean	Null
774	C0001044	1	0	0	0	0	1	0	0	0	0	1.0	Choline esterase	2605	0.797856	ODMjoin - Knappschaft Bochum Langendreer.xml	Choline esterase	ItemDef	integer	kU/l
775	C0796349	1	0	1	0	0	0	0	0	0	0	1.0	abnl(17p)	2606	0.798162	ODMjoin - Döhner et al - international standard.xml	abnl(17p)	ItemDef	text	Null
776	C2826333	1	0	0	0	0	0	0	0	0	1	1.0	D-Dimer	2607	0.798469	ODMjoin - UK Münster Routine documentation.xml	D-Dimer	ItemDef	text	Null
777	C2316467	1	1	0	0	0	0	0	0	0	0	1.0	Number of Erythrocyte concentrates/Packed red blood cells	2608	0.798775	ODMjoin - AMLSG 21-13.xml	Number of Erythrocyte concentrates/Packed red blood cells	ItemDef	integer	Null
778	C0393080	1	0	0	0	0	0	0	1	0	0	1.0	Antimycotika: Voriconazol	2609	0.799081	ODMjoin - Pazopanib.xml	Antimycotika: Voriconazol	ItemDef	text	Null
779	C0436503	1	1	0	0	0	0	0	0	0	0	1.0	Abnormal chest X-ray	2610	0.799387	ODMjoin - AMLSG 21-13.xml	Abnormal chest X-ray	ItemDef	boolean	Null
780	C0205539	1	0	0	1	0	0	0	0	0	0	1.0	Yes, Planned (planned before HSCT took place)	2611	0.799694	ODMjoin - EBMT.xml	Yes, Planned (planned before HSCT took place)	CodeListItem: Additional disease treatment	boolean	Null
781	C0205145	1	0	0	1	0	0	0	0	0	0	1.0	Relapse or progression site	2612	0.8	ODMjoin - EBMT.xml	Relapse or progression site	ItemDef	integer	Null
782	C1335920	1	0	0	0	0	0	1	0	0	0	1.0	Sarcoma by FNCLCC Grade	2613	0.800306	ODMjoin - ONDIS - german_quality_management.xml	Sarcoma by FNCLCC Grade	CodeListItem: Score	boolean	Null
783	C0280028	1	0	0	0	1	0	0	0	0	0	1.0	RAEB-t	2614	0.800613	ODMjoin - HOVON 132.xml	RAEB-t	CodeListItem: FAB type (Appendix A.4)	boolean	Null
784	C0185125	1	1	0	0	0	0	0	0	0	0	1.0	Application	2615	0.800919	ODMjoin - AMLSG 21-13.xml	Application	ItemDef	text	Null
785	C0205535	1	1	0	0	0	0	0	0	0	0	1.0	Inhalation	2616	0.801225	ODMjoin - AMLSG 21-13.xml	Inhalation	CodeListItem: Application	boolean	Null
786	C2207146	1	0	1	0	0	0	0	0	0	0	1.0	Buccal swab	2617	0.801531	ODMjoin - Döhner et al - international standard.xml	Buccal swab	ItemDef	text	Null
787	C0085219	1	0	0	0	0	1	0	0	0	0	1.0	HIV-p24-Antigen	2618	0.801838	ODMjoin - Knappschaft Bochum Langendreer.xml	HIV-p24-Antigen	ItemDef	boolean	Null
788	C0334674	1	0	0	1	0	0	0	0	0	0	1.0	Acute panmyelosis with myelofibrosis	2619	0.802144	ODMjoin - EBMT.xml	Acute panmyelosis with myelofibrosis	CodeListItem: Acute myeloid leukaemia	not otherwise categorized	classify as	boolean	Null
789	C1302548	1	0	0	0	0	0	1	0	0	0	1.0	distant metastasis	2620	0.80245	ODMjoin - ONDIS - german_quality_management.xml	distant metastasis	ItemGroup	Complex Item	Null
790	C0008976	1	0	0	1	0	0	0	0	0	0	1.0	Name of study / trial	2621	0.802757	ODMjoin - EBMT.xml	Name of study / trial	ItemDef	text	Null
791	C2826321	1	0	0	0	1	0	0	0	0	0	1.0	RT	2622	0.803063	ODMjoin - HOVON 132.xml	RT	CodeListItem: MDS Subtype	boolean	Null
792	C2826320	1	0	0	0	1	0	0	0	0	0	1.0	RN	2623	0.803369	ODMjoin - HOVON 132.xml	RN	CodeListItem: MDS Subtype	boolean	Null
793	C2732750	1	0	0	0	0	0	1	0	0	0	1.0	Number of lymph nodes involved by malignant neoplasm	2624	0.803675	ODMjoin - ONDIS - german_quality_management.xml	Number of lymph nodes involved by malignant neoplasm	ItemDef	integer	Null
794	C1881865	1	0	0	0	0	0	0	0	1	0	1.0	Mismatch	2625	0.803982	ODMjoin - SAL Dresden.xml	Mismatch	CodeListItem: donor	boolean	Null
795	C0085096	1	0	0	0	0	0	0	1	0	0	1.0	6. history of any one of more of the following cardiovascular conditions within the past 6 months: cardiac angioplasty or stenting, myocardial infarction, unstable angina, symptomatic peripheral vascular disease, class iii or iv congestive heart failure, as defined by the new york heart association (nyha)	2626	0.804288	ODMjoin - Pazopanib.xml	6. history of any one of more of the following cardiovascular conditions within the past 6 months: cardiac angioplasty or stenting, myocardial infarction, unstable angina, symptomatic peripheral vascular disease, class iii or iv congestive heart failure, as defined by the new york heart association (nyha)	ItemDef	boolean	Null
796	C0280450	1	0	0	1	0	0	0	0	0	0	1.0	Myelodysplastic syndromes	2627	0.804594	ODMjoin - EBMT.xml	Myelodysplastic syndromes	CodeListItem: Primary disease diagnosis	boolean	Null
797	C0000768	1	0	0	0	1	0	0	0	0	0	1.0	birth defects	2628	0.8049	ODMjoin - HOVON 132.xml	birth defects	CodeListItem: Pregnancy outcome	boolean	Null
798	C0444496	1	0	0	0	0	0	0	1	0	0	1.0	Pazopanib abgesetzt: Reguläres Ende der Einnahme	2629	0.805207	ODMjoin - Pazopanib.xml	Pazopanib abgesetzt: Reguläres Ende der Einnahme	ItemDef	text	Null
799	C0694898	1	0	1	0	0	0	0	0	0	0	1.0	WT1	2630	0.805513	ODMjoin - Döhner et al - international standard.xml	WT1	ItemDef	text	Null
800	C0945227	1	0	0	0	0	0	0	1	0	0	1.0	Antidepressiva: Nefazodon	2631	0.805819	ODMjoin - Pazopanib.xml	Antidepressiva: Nefazodon	ItemDef	text	Null
801	C0853965	1	1	0	0	0	0	0	0	0	0	1.0	Exposure to toxic agents, if yes please specify	2632	0.806126	ODMjoin - AMLSG 21-13.xml	Exposure to toxic agents, if yes please specify	ItemDef	text	Null
802	C0920269	1	0	0	0	0	0	1	0	0	0	1.0	Microsatellite Instability	2633	0.806432	ODMjoin - ONDIS - german_quality_management.xml	Microsatellite Instability	ItemDef	string	Null
803	C1272791	1	0	0	0	0	0	1	0	0	0	1.0	Lymph vessel invasion	2634	0.806738	ODMjoin - ONDIS - german_quality_management.xml	Lymph vessel invasion	ItemDef	integer	Null
804	C0017710	1	0	0	0	0	0	0	1	0	0	1.0	Sonstige 2: Glucocorticoide	2635	0.807044	ODMjoin - Pazopanib.xml	Sonstige 2: Glucocorticoide	ItemDef	text	Null
805	C0319132	1	0	0	1	0	0	0	0	0	0	1.0	Papovavirus	2636	0.807351	ODMjoin - EBMT.xml	Papovavirus	CodeListItem: AML Pathogens of interest	boolean	Null
806	C0523113	1	0	0	0	1	0	0	0	0	0	1.0	Blasts	2637	0.807657	ODMjoin - HOVON 132.xml	Blasts	ItemDef	float	%
807	C1522601	1	0	0	0	0	0	0	0	0	1	1.0	Coronary artery disease, congestive heart failure, myocardial infarction, or EF Less than or equal to 50%	2638	0.807963	ODMjoin - UK Münster Routine documentation.xml	Coronary artery disease, congestive heart failure, myocardial infarction, or EF Less than or equal to 50%	ItemDef	integer	Null
808	C0430429	1	0	0	0	0	1	0	0	0	0	1.0	TPHA	2639	0.80827	ODMjoin - Knappschaft Bochum Langendreer.xml	TPHA	ItemDef	boolean	Null
809	C0004057	1	0	0	0	0	0	0	1	0	0	1.0	Anticoagulantien: ASS	2640	0.808576	ODMjoin - Pazopanib.xml	Anticoagulantien: ASS	ItemDef	text	Null
810	C0398534	1	0	0	0	1	0	0	0	0	0	1.0	matched unrelated donor+	2641	0.808882	ODMjoin - HOVON 132.xml	matched unrelated donor+	CodeListItem: Result of typing	boolean	Null
811	C0079772	1	0	0	0	0	0	1	0	0	0	1.0	T-Cell Lymphoma	2642	0.809188	ODMjoin - ONDIS - german_quality_management.xml	T-Cell Lymphoma	CodeListItem: cell type	boolean	Null
812	C0543467	1	0	0	0	1	0	0	0	0	0	1.0	surgery	2643	0.809495	ODMjoin - HOVON 132.xml	surgery	CodeListItem: Treatment given	boolean	Null
813	C0024204	1	0	0	0	0	1	0	0	0	0	1.0	Lymph nodes	2644	0.809801	ODMjoin - Knappschaft Bochum Langendreer.xml	Lymph nodes	ItemDef	text	Null
814	C0360692	1	0	0	0	0	0	0	1	0	0	1.0	Antiarrhythmika: Klasse I-Natriumkanalblocker	2645	0.810107	ODMjoin - Pazopanib.xml	Antiarrhythmika: Klasse I-Natriumkanalblocker	ItemDef	text	Null
815	C0024235	1	1	0	0	0	0	0	0	0	0	1.0	lymphatic	2646	0.810413	ODMjoin - AMLSG 21-13.xml	lymphatic	CodeListItem: Extramedullary Manifestatation	boolean	Null
816	C1504431	1	0	0	1	0	0	0	0	0	0	1.0	Idiopathic pneumonia syndrome	2647	0.81072	ODMjoin - EBMT.xml	Idiopathic pneumonia syndrome	ItemDef	integer	Null
817	C0029456	1	0	0	0	0	0	0	0	1	0	1.0	Osteoporosis:	2648	0.811026	ODMjoin - SAL Dresden.xml	Osteoporosis:	ItemDef	text	Null
818	C0750879	1	0	0	0	0	1	0	0	0	0	1.0	Eosinophiles absolute	2649	0.811332	ODMjoin - Knappschaft Bochum Langendreer.xml	Eosinophiles absolute	ItemDef	integer	10^3/ul
819	C0205197	1	0	0	0	0	0	1	0	0	0	1.0	complete	2650	0.811639	ODMjoin - ONDIS - german_quality_management.xml	complete	CodeListItem: Collection	boolean	Null
820	C1517945	1	0	0	0	1	0	0	0	0	0	1.0	loss %	2651	0.811945	ODMjoin - HOVON 132.xml	loss %	ItemDef	float	%
821	C0021044	1	0	0	0	0	0	0	1	0	0	1.0	Target-Rez-Phosph. Knochenm.: Immunhistochemie nd	2652	0.812251	ODMjoin - Pazopanib.xml	Target-Rez-Phosph. Knochenm.: Immunhistochemie nd	ItemDef	text	Null
822	C0079366	1	0	0	0	0	0	0	1	0	0	1.0	FACS: Blastenanteil Blasten	2653	0.812557	ODMjoin - Pazopanib.xml	FACS: Blastenanteil Blasten	ItemDef	integer	%
823	C2945760	1	0	0	1	0	0	0	0	0	0	1.0	Recurrent	2654	0.812864	ODMjoin - EBMT.xml	Recurrent	CodeListItem: aGvHD	boolean	Null
824	C2985814	1	0	0	0	1	0	0	0	0	0	1.0	Reason for going off protocol	2655	0.81317	ODMjoin - HOVON 132.xml	Reason for going off protocol	ItemDef	integer	Null
825	C1279296	1	0	0	1	0	0	0	0	0	0	1.0	Chronic Leukaemia	2656	0.813476	ODMjoin - EBMT.xml	Chronic Leukaemia	CodeListItem: Primary disease diagnosis	boolean	Null
826	C0445356	1	0	0	0	1	0	0	0	0	0	1.0	unrelated	2657	0.813783	ODMjoin - HOVON 132.xml	unrelated	CodeListItem: Relationship to protocol treatment	boolean	Null
827	C1705236	1	1	0	0	0	0	0	0	0	0	1.0	Protocol deviation	2658	0.814089	ODMjoin - AMLSG 21-13.xml	Protocol deviation	CodeListItem: Reason for End of Study	boolean	Null
828	C0001645	1	0	0	0	0	0	0	1	0	0	1.0	Antihypertensiva: Betablocker	2659	0.814395	ODMjoin - Pazopanib.xml	Antihypertensiva: Betablocker	ItemDef	text	Null
829	C1318550	1	0	0	0	1	0	0	0	0	0	1.0	RAEB1	2660	0.814701	ODMjoin - HOVON 132.xml	RAEB1	CodeListItem: MDS Subtype	boolean	Null
830	C0277555	1	1	0	0	0	0	0	0	0	0	1.0	Secondary illness	2661	0.815008	ODMjoin - AMLSG 21-13.xml	Secondary illness	CodeListItem: Cause of death	boolean	Null
831	C1318551	1	0	0	0	1	0	0	0	0	0	1.0	RAEB2	2662	0.815314	ODMjoin - HOVON 132.xml	RAEB2	CodeListItem: MDS Subtype	boolean	Null
832	C0861294	1	0	0	1	0	0	0	0	0	0	1.0	B lymphoblastic leukaemia/lymphoma NOS (old Precursor B-cell ALL)	2663	0.81562	ODMjoin - EBMT.xml	B lymphoblastic leukaemia/lymphoma NOS (old Precursor B-cell ALL)	CodeListItem: WHO Classification at diagnosis of de novo Precursor Lymphoid Neoplasms (old ALL)	boolean	Null
833	C2825139	1	0	0	1	0	0	0	0	0	0	1.0	AML with myelodysplasia related changes (with multilineage dysplasia; w/o MDS or MDS/MPN antecedents)	2664	0.815926	ODMjoin - EBMT.xml	AML with myelodysplasia related changes (with multilineage dysplasia; w/o MDS or MDS/MPN antecedents)	CodeListItem: WHO Classification AML	boolean	Null
834	C0595939	1	0	0	0	1	0	0	0	0	0	1.0	still birth	2665	0.816233	ODMjoin - HOVON 132.xml	still birth	CodeListItem: Pregnancy outcome	boolean	Null
835	C2735088	1	0	1	0	0	0	0	0	0	0	1.0	Prior malignancy	2666	0.816539	ODMjoin - Döhner et al - international standard.xml	Prior malignancy	ItemDef	text	Null
836	C1335469	1	0	0	1	0	0	0	0	0	0	1.0	WHO Classification at diagnosis of de novo Precursor Lymphoid Neoplasms (old ALL)	2667	0.816845	ODMjoin - EBMT.xml	WHO Classification at diagnosis of de novo Precursor Lymphoid Neoplasms (old ALL)	ItemDef	integer	Null
837	C2826663	1	0	0	0	0	0	0	1	0	0	1.0	AE: Ongoing	2668	0.817152	ODMjoin - Pazopanib.xml	AE: Ongoing	ItemDef	text	Null
838	C2828358	1	0	0	0	1	0	0	0	0	0	1.0	Pregnant or lactating females	2669	0.817458	ODMjoin - HOVON 132.xml	Pregnant or lactating females	ItemDef	boolean	Null
839	C0450254	1	0	0	0	0	1	0	0	0	0	1.0	Pathogenic organism	2670	0.817764	ODMjoin - Knappschaft Bochum Langendreer.xml	Pathogenic organism	ItemDef	text	Null
840	C3472618	1	0	0	1	0	0	0	0	0	0	1.0	lymphoblastic leukaemia/lymphoma not otherwise specifed or other	2671	0.81807	ODMjoin - EBMT.xml	lymphoblastic leukaemia/lymphoma not otherwise specifed or other	CodeListItem: WHO Classification at diagnosis of de novo Precursor Lymphoid Neoplasms (old ALL)	boolean	Null
841	C2825543	1	0	0	0	1	0	0	0	0	0	1.0	Anticipated date of childbirth	2672	0.818377	ODMjoin - HOVON 132.xml	Anticipated date of childbirth	ItemDef	date	dd/mm/yyyy
842	C3472616	1	0	0	1	0	0	0	0	0	0	1.0	Mixed phenotype B/myeloid, NOS	2673	0.818683	ODMjoin - EBMT.xml	Mixed phenotype B/myeloid, NOS	CodeListItem: Diagnosis	boolean	Null
843	C1328842	1	0	0	0	0	0	0	0	0	1	1.0	SLE, RA, polymyositis, mixed CTD, or polymyalgia rheumatica	2674	0.818989	ODMjoin - UK Münster Routine documentation.xml	SLE, RA, polymyositis, mixed CTD, or polymyalgia rheumatica	ItemDef	integer	Null
844	C0421455	1	0	0	0	0	0	1	0	0	0	1.0	Patient telephone number	2675	0.819296	ODMjoin - ONDIS - german_quality_management.xml	Patient telephone number	ItemDef	string	Null
845	C0302583	1	0	0	0	0	1	0	0	0	0	1.0	Iron	2676	0.819602	ODMjoin - Knappschaft Bochum Langendreer.xml	Iron	ItemDef	integer	ug/dl
846	C0751623	1	1	0	0	0	0	0	0	0	0	1.0	Newly diagnosed Malignancy	2677	0.819908	ODMjoin - AMLSG 21-13.xml	Newly diagnosed Malignancy	ItemGroup	Complex Item	Null
847	C0421450	1	0	0	0	0	0	1	0	0	0	1.0	Patient title	2678	0.820214	ODMjoin - ONDIS - german_quality_management.xml	Patient title	ItemDef	text	Null
848	C1522634	1	0	0	0	0	1	0	0	0	0	1.0	Question	2679	0.820521	ODMjoin - Knappschaft Bochum Langendreer.xml	Question	ItemDef	text	Null
849	C0376526	1	0	0	0	0	0	0	0	0	1	1.0	HHV-8	2680	0.820827	ODMjoin - UK Münster Routine documentation.xml	HHV-8	ItemDef	text	Null
850	C0011570	1	0	0	0	0	0	0	0	1	0	1.0	Mental disorders (Depression or anxiety, psychiatric counseling or treatment require):	2681	0.821133	ODMjoin - SAL Dresden.xml	Mental disorders (Depression or anxiety, psychiatric counseling or treatment require):	ItemDef	integer	Null
851	C0449394	1	0	0	0	0	0	1	0	0	0	1.0	other Staging System	2682	0.82144	ODMjoin - ONDIS - german_quality_management.xml	other Staging System	ItemDef	boolean	Null
852	C0808070	1	0	0	0	1	0	0	0	0	0	1.0	Date start treatment	2683	0.821746	ODMjoin - HOVON 132.xml	Date start treatment	ItemDef	date	dd/mm/yyyy
853	C0432516	1	0	0	0	0	0	1	0	0	0	1.0	Ann Arbor Lymphoma Staging System	2684	0.822052	ODMjoin - ONDIS - german_quality_management.xml	Ann Arbor Lymphoma Staging System	ItemDef	boolean	Null
854	C0543421	1	0	1	0	0	0	0	0	0	0	1.0	Total cholesterol	2685	0.822358	ODMjoin - Döhner et al - international standard.xml	Total cholesterol	ItemDef	text	Null
855	C0079731	1	0	0	0	0	0	1	0	0	0	1.0	B-Cell Lymphomas	2686	0.822665	ODMjoin - ONDIS - german_quality_management.xml	B-Cell Lymphomas	CodeListItem: cell type	boolean	Null
856	C1418946	1	0	1	0	0	0	0	0	0	0	1.0	CD133	2687	0.822971	ODMjoin - Döhner et al - international standard.xml	CD133	ItemDef	text	Null
857	C1517989	1	0	1	0	0	0	0	0	0	0	1.0	-7	2688	0.823277	ODMjoin - Döhner et al - international standard.xml	-7	ItemDef	text	Null
858	C0674432	1	0	0	0	0	0	0	1	0	0	1.0	HIV-Protease-Inhibitoren: Lopinavir	2689	0.823583	ODMjoin - Pazopanib.xml	HIV-Protease-Inhibitoren: Lopinavir	ItemDef	text	Null
859	CL386174	1	0	0	0	0	0	1	0	0	0	1.0	Age of Patient	2690	0.82389	ODMjoin - ONDIS - german_quality_management.xml	Age of Patient	CodeListItem: reason for termination	boolean	Null
860	C0007785	1	0	0	0	0	0	0	1	0	0	1.0	7. history of cerebrovascular infarction or bleeding, pulmonary embolism, or untreated deep venous thrombosis (dvt) within the past 6 months. note: subjects with recent dvt who have been treated with therapeutic anti-coagulant agents for at least 6 weeks are eligible	2691	0.824196	ODMjoin - Pazopanib.xml	7. history of cerebrovascular infarction or bleeding, pulmonary embolism, or untreated deep venous thrombosis (dvt) within the past 6 months. note: subjects with recent dvt who have been treated with therapeutic anti-coagulant agents for at least 6 weeks are eligible	ItemDef	boolean	Null
861	C3694716	1	0	0	0	0	0	0	1	0	0	1.0	Follow Up: Datum	2692	0.824502	ODMjoin - Pazopanib.xml	Follow Up: Datum	ItemDef	date	Null
862	C0065003	1	0	0	0	0	0	0	1	0	0	1.0	Antibiotika 2: Lincosamine	2693	0.824809	ODMjoin - Pazopanib.xml	Antibiotika 2: Lincosamine	ItemDef	text	Null
863	C2937358	1	0	0	0	0	0	0	1	0	0	1.0	7. history of cerebrovascular infarction or bleeding, pulmonary embolism, or untreated deep venous thrombosis (dvt) within the past 6 months. note: subjects with recent dvt who have been treated with therapeutic anti-coagulant agents for at least 6 weeks are eligible	2694	0.825115	ODMjoin - Pazopanib.xml	7. history of cerebrovascular infarction or bleeding, pulmonary embolism, or untreated deep venous thrombosis (dvt) within the past 6 months. note: subjects with recent dvt who have been treated with therapeutic anti-coagulant agents for at least 6 weeks are eligible	ItemDef	boolean	Null
864	C0445120	1	0	0	0	0	0	1	0	0	0	1.0	No neoplasm (qualifier value)	2695	0.825421	ODMjoin - ONDIS - german_quality_management.xml	No neoplasm (qualifier value)	CodeListItem: Tumor Status	boolean	Null
865	C0042769	1	0	0	1	0	0	0	0	0	0	1.0	Infection viral	2696	0.825727	ODMjoin - EBMT.xml	Infection viral	CodeListItem: HSCT related cause	boolean	Null
866	C0449574	1	0	0	0	0	0	1	0	0	0	1.0	Histopathology	2697	0.826034	ODMjoin - ONDIS - german_quality_management.xml	Histopathology	ItemGroup	Complex Item	Null
867	C1549619	1	0	0	1	0	0	0	0	0	0	1.0	Fax	2698	0.82634	ODMjoin - EBMT.xml	Fax	ItemDef	integer	Null
868	C1277704	1	0	0	0	0	1	0	0	0	0	1.0	MCHC(Mean corpuscular hemoglobin concentration)	2699	0.826646	ODMjoin - Knappschaft Bochum Langendreer.xml	MCHC(Mean corpuscular hemoglobin concentration)	ItemDef	integer	g/dl
869	C1511473	1	0	0	1	0	0	0	0	0	0	1.0	CEBPA mutation	2700	0.826953	ODMjoin - EBMT.xml	CEBPA mutation	ItemDef	integer	Null
870	C0869039	1	1	0	0	0	0	0	0	0	0	1.0	Unit	2701	0.827259	ODMjoin - AMLSG 21-13.xml	Unit	ItemDef	text	Null
871	C0398597	1	0	0	1	0	0	0	0	0	0	1.0	Histiocytic disorders	2702	0.827565	ODMjoin - EBMT.xml	Histiocytic disorders	CodeListItem: Primary disease diagnosis	boolean	Null
872	C1305855	1	0	0	0	0	1	0	0	0	0	1.0	BMI	2703	0.827871	ODMjoin - Knappschaft Bochum Langendreer.xml	BMI	ItemDef	integer	kg/sqm
873	C0332448	1	0	0	0	0	0	1	0	0	0	1.0	No	2704	0.828178	ODMjoin - ONDIS - german_quality_management.xml	No	CodeListItem: organ capsule infiltration	boolean	Null
874	C0220806	1	0	0	0	1	0	0	0	0	0	1.0	Exposure to chemicals	2705	0.828484	ODMjoin - HOVON 132.xml	Exposure to chemicals	ItemDef	integer	Null
875	C3854240	1	0	0	1	0	0	0	0	0	0	1.0	Yes, Not planned (for relapse/progression or persistant disease)	2706	0.82879	ODMjoin - EBMT.xml	Yes, Not planned (for relapse/progression or persistant disease)	CodeListItem: Additional disease treatment	boolean	Null
876	C0428095	1	0	0	1	0	0	0	0	0	0	1.0	Done: normal	2707	0.829096	ODMjoin - EBMT.xml	Done: normal	CodeListItem: Chromosome analysis	boolean	Null
877	C0019826	1	0	0	0	1	0	0	0	0	0	1.0	Occupation / hobbies	2708	0.829403	ODMjoin - HOVON 132.xml	Occupation / hobbies	ItemDef	integer	Null
878	C0019829	1	0	0	1	0	0	0	0	0	0	1.0	Hodgkin's Disease	2709	0.829709	ODMjoin - EBMT.xml	Hodgkin's Disease	CodeListItem: Primary disease diagnosis	boolean	Null
879	C0337611	1	0	0	1	0	0	0	0	0	0	1.0	Contact Person	2710	0.830015	ODMjoin - EBMT.xml	Contact Person	ItemDef	text	Null
880	C0010405	1	0	1	0	0	0	0	0	0	0	1.0	Cryopreservation	2711	0.830322	ODMjoin - Döhner et al - international standard.xml	Cryopreservation	ItemDef	text	Null
881	C0004561	1	0	0	1	0	0	0	0	0	0	1.0	B-cells	2712	0.830628	ODMjoin - EBMT.xml	B-cells	CodeListItem: Cell type on which test was performed	boolean	Null
882	C1317250	1	0	0	0	0	0	1	0	0	0	1.0	Collection Date	2713	0.830934	ODMjoin - ONDIS - german_quality_management.xml	Collection Date	ItemDef	date	Null
883	C0085692	1	0	0	1	0	0	0	0	0	0	1.0	Haemorrhagic cystitis, non infectious	2714	0.83124	ODMjoin - EBMT.xml	Haemorrhagic cystitis, non infectious	ItemDef	integer	Null
884	C1389424	1	0	0	0	0	0	0	1	0	0	1.0	Entscheidung Patient	2715	0.831547	ODMjoin - Pazopanib.xml	Entscheidung Patient	CodeListItem: Gabe von Pazopanib: Grund für Dosisanpassung	boolean	Null
885	C0022346	1	0	0	0	0	1	0	0	0	0	1.0	Icterus	2716	0.831853	ODMjoin - Knappschaft Bochum Langendreer.xml	Icterus	ItemDef	text	Null
886	C0032276	1	0	0	1	0	0	0	0	0	0	1.0	Pneumocystis carinii	2717	0.832159	ODMjoin - EBMT.xml	Pneumocystis carinii	CodeListItem: AML Pathogens of interest	boolean	Null
887	C2845986	1	0	0	0	0	0	1	0	0	0	1.0	Generalized cancer	2718	0.832466	ODMjoin - ONDIS - german_quality_management.xml	Generalized cancer	ItemDef	boolean	Null
888	C0201885	1	0	0	0	0	1	0	0	0	0	1.0	Amylase	2719	0.832772	ODMjoin - Knappschaft Bochum Langendreer.xml	Amylase	ItemDef	integer	U/l
889	C0220825	1	1	0	0	0	0	0	0	0	0	1.0	Evaluation	2720	0.833078	ODMjoin - AMLSG 21-13.xml	Evaluation	ItemGroup	Complex Item	Null
890	C0236511	1	0	0	0	0	1	0	0	0	0	1.0	Anti-CMV	2721	0.833384	ODMjoin - Knappschaft Bochum Langendreer.xml	Anti-CMV	ItemDef	boolean	Null
891	C0872291	1	0	0	0	0	1	0	0	0	0	1.0	Day after Transplantation	2722	0.833691	ODMjoin - Knappschaft Bochum Langendreer.xml	Day after Transplantation	ItemDef	integer	days
892	C0010692	1	0	0	1	0	0	0	0	0	0	1.0	Cystitis	2723	0.833997	ODMjoin - EBMT.xml	Cystitis	CodeListItem: Endorgan disease	boolean	Null
893	C0014772	1	0	0	1	0	0	0	0	0	0	1.0	Red blood cells	2724	0.834303	ODMjoin - EBMT.xml	Red blood cells	CodeListItem: Cell type on which test was performed	boolean	Null
894	C1517378	1	0	0	0	1	0	0	0	0	0	1.0	gain [%]	2725	0.834609	ODMjoin - HOVON 132.xml	gain [%]	ItemDef	float	%
895	C0019045	1	0	0	1	0	0	0	0	0	0	1.0	Haemoglobinopathy	2726	0.834916	ODMjoin - EBMT.xml	Haemoglobinopathy	CodeListItem: Primary disease diagnosis	boolean	Null
896	C3661517	1	0	0	0	1	0	0	0	0	0	1.0	Number of banded cells fully analysed	2727	0.835222	ODMjoin - HOVON 132.xml	Number of banded cells fully analysed	ItemDef	float	Null
897	C0220650	1	0	0	0	0	0	1	0	0	0	1.0	Metastatic malignant neoplasm to brain	2728	0.835528	ODMjoin - ONDIS - german_quality_management.xml	Metastatic malignant neoplasm to brain	ItemDef	boolean	Null
898	C0429750	1	0	0	0	0	0	0	0	0	1	1.0	TLCO	2729	0.835835	ODMjoin - UK Münster Routine documentation.xml	TLCO	ItemDef	text	Null
899	C1507070	1	0	0	1	0	0	0	0	0	0	1.0	AML with t(6;9) (p23;q24); DEK-NUP214	2730	0.836141	ODMjoin - EBMT.xml	AML with t(6;9) (p23;q24); DEK-NUP214	CodeListItem: WHO Classification AML	boolean	Null
900	C2228485	1	1	0	0	0	0	0	0	0	0	1.0	Spleen position under costal arch	2731	0.836447	ODMjoin - AMLSG 21-13.xml	Spleen position under costal arch	ItemDef	integer	cm
901	C0005834	1	0	0	0	1	0	0	0	0	0	1.0	Blood sampling	2732	0.836753	ODMjoin - HOVON 132.xml	Blood sampling	ItemDef	date	Null
902	C0032105	1	0	0	0	1	0	0	0	0	0	1.0	Sampled BM/PB samples for analysis and MRD evaluation	2733	0.83706	ODMjoin - HOVON 132.xml	Sampled BM/PB samples for analysis and MRD evaluation	ItemDef	integer	Null
903	C1704300	1	0	0	0	1	0	0	0	0	0	1.0	induced abortion	2734	0.837366	ODMjoin - HOVON 132.xml	induced abortion	CodeListItem: Pregnancy outcome	boolean	Null
904	C0022877	1	0	0	0	0	0	0	0	1	0	1.0	Laboratory	2735	0.837672	ODMjoin - SAL Dresden.xml	Laboratory	ItemGroup	Complex Item	Null
905	C1831796	1	0	0	0	0	0	0	1	0	0	1.0	Gabe Pazopanib	2736	0.837979	ODMjoin - Pazopanib.xml	Gabe Pazopanib	ItemGroup	Complex Item	Null
906	C0700589	1	0	0	0	0	0	0	1	0	0	1.0	8. adequate contraception methods	2737	0.838285	ODMjoin - Pazopanib.xml	8. adequate contraception methods	ItemDef	boolean	Null
907	C1883559	1	0	0	0	0	0	0	0	1	0	1.0	wild type	2738	0.838591	ODMjoin - SAL Dresden.xml	wild type	CodeListItem: NPM1	boolean	Null
908	C1415876	1	0	1	0	0	0	0	0	0	0	1.0	IDH1	2739	0.838897	ODMjoin - Döhner et al - international standard.xml	IDH1	ItemDef	text	Null
909	C1301357	1	0	0	0	1	0	0	0	0	0	1.0	Leukemia with ambiguous lineage	2740	0.839204	ODMjoin - HOVON 132.xml	Leukemia with ambiguous lineage	CodeListItem: AML or MDS diagnosis (see protocol appendix A1-3)	boolean	Null
910	C0005437	1	0	0	0	1	0	0	0	0	0	1.0	Bilirubin	2741	0.83951	ODMjoin - HOVON 132.xml	Bilirubin	ItemDef	float	mg/dL
911	C0376387	1	0	0	0	0	1	0	0	0	0	1.0	Recipient signal	2742	0.839816	ODMjoin - Knappschaft Bochum Langendreer.xml	Recipient signal	ItemDef	integer	%
912	C0005845	1	1	0	0	0	0	0	0	0	0	1.0	Blood urea nitrogen	2743	0.840123	ODMjoin - AMLSG 21-13.xml	Blood urea nitrogen	ItemDef	integer	[mmol/l]
913	C0032112	1	0	0	0	1	0	0	0	0	0	1.0	Lymphocytes & Plasma cells	2744	0.840429	ODMjoin - HOVON 132.xml	Lymphocytes & Plasma cells	ItemDef	float	%
914	C0006684	1	0	0	0	0	0	0	1	0	0	1.0	Antihypertensiva: Kalziumantagonisten	2745	0.840735	ODMjoin - Pazopanib.xml	Antihypertensiva: Kalziumantagonisten	ItemDef	text	Null
915	C0411265	1	0	0	0	1	0	0	0	0	0	1.0	Harvesting attempted	2746	0.841041	ODMjoin - HOVON 132.xml	Harvesting attempted	ItemDef	boolean	Null
916	C0178874	1	0	0	0	0	0	1	0	0	0	1.0	Tumor Progression	2747	0.841348	ODMjoin - ONDIS - german_quality_management.xml	Tumor Progression	CodeListItem: Tumor Status	boolean	Null
917	C3263723	1	0	0	0	0	0	0	1	0	0	1.0	9. prior major surgery or trauma within 28 days prior to first dose of study drug	2748	0.841654	ODMjoin - Pazopanib.xml	9. prior major surgery or trauma within 28 days prior to first dose of study drug	ItemDef	boolean	Null
918	C1318719	1	0	0	0	0	1	0	0	0	0	1.0	Peroxidase stain	2749	0.84196	ODMjoin - Knappschaft Bochum Langendreer.xml	Peroxidase stain	ItemDef	boolean	Null
919	C0025166	1	1	0	0	0	0	0	0	0	0	1.0	Megakaryocytes	2750	0.842266	ODMjoin - AMLSG 21-13.xml	Megakaryocytes	ItemDef	integer	Null
920	C0200505	1	0	0	0	1	0	0	0	0	0	1.0	O	2751	0.842573	ODMjoin - HOVON 132.xml	O	CodeListItem: AB0	boolean	Null
921	C0200504	1	0	0	0	1	0	0	0	0	0	1.0	B	2752	0.842879	ODMjoin - HOVON 132.xml	B	CodeListItem: AB0	boolean	Null
922	C0004096	1	0	0	0	0	0	0	0	1	0	1.0	Asthma:	2753	0.843185	ODMjoin - SAL Dresden.xml	Asthma:	ItemDef	integer	Null
923	C0036421	1	0	0	1	0	0	0	0	0	0	1.0	Systemic Sclerosis	2754	0.843492	ODMjoin - EBMT.xml	Systemic Sclerosis	CodeListItem: Primary disease diagnosis	boolean	Null
924	C0754188	1	0	0	0	0	0	0	1	0	0	1.0	HIV-Protease-Inhibitoren: Amprenavir	2755	0.843798	ODMjoin - Pazopanib.xml	HIV-Protease-Inhibitoren: Amprenavir	ItemDef	text	Null
925	C3850056	1	0	0	0	0	0	0	1	0	0	1.0	Cyp3A4-Inhibitor	2756	0.844104	ODMjoin - Pazopanib.xml	Cyp3A4-Inhibitor	CodeListItem: Gabe von Pazopanib: Grund für Dosisanpassung	boolean	Null
926	C0449820	1	0	0	0	0	0	1	0	0	0	1.0	Score	2757	0.84441	ODMjoin - ONDIS - german_quality_management.xml	Score	ItemDef	integer	Null
927	C0003280	1	0	0	0	0	0	0	1	0	0	1.0	Anticoagulantien: Andere	2758	0.844717	ODMjoin - Pazopanib.xml	Anticoagulantien: Andere	ItemDef	text	Null
928	C0439064	1	1	0	0	0	0	0	0	0	0	1.0	multiple (please specify)	2759	0.845023	ODMjoin - AMLSG 21-13.xml	multiple (please specify)	CodeListItem: Extramedullary Manifestatation	boolean	Null
929	C0907410	1	0	0	0	0	0	0	1	0	0	1.0	Antibiotika 1: Telithromycin	2760	0.845329	ODMjoin - Pazopanib.xml	Antibiotika 1: Telithromycin	ItemDef	text	Null
930	C0009555	1	0	1	0	0	0	0	0	0	0	1.0	Differential count	2761	0.845636	ODMjoin - Döhner et al - international standard.xml	Differential count	ItemDef	text	Null
931	C0017955	1	0	1	0	0	0	0	0	0	0	1.0	CD235a	2762	0.845942	ODMjoin - Döhner et al - international standard.xml	CD235a	ItemDef	text	Null
932	C0439615	1	0	0	1	0	0	0	0	0	0	1.0	Yes, First Episode	2763	0.846248	ODMjoin - EBMT.xml	Yes, First Episode	CodeListItem: Presence of cGVHD GRAVHOSD	boolean	Null
933	C0178648	1	0	1	0	0	0	0	0	0	0	1.0	Gene fusion screening	2764	0.846554	ODMjoin - Döhner et al - international standard.xml	Gene fusion screening	ItemDef	text	Null
934	C1335654	1	0	1	0	0	0	0	0	0	0	1.0	RUNX1	2765	0.846861	ODMjoin - Döhner et al - international standard.xml	RUNX1	ItemDef	text	Null
935	C0429791	1	0	0	0	0	1	0	0	0	0	1.0	Fluid intake	2766	0.847167	ODMjoin - Knappschaft Bochum Langendreer.xml	Fluid intake	ItemDef	integer	Null
936	C2045829	1	0	0	0	1	0	0	0	0	0	1.0	Cycle Number	2767	0.847473	ODMjoin - HOVON 132.xml	Cycle Number	ItemDef	integer	Null
937	C1455147	1	1	0	0	0	0	0	0	0	0	1.0	Dasatinib	2768	0.847779	ODMjoin - AMLSG 21-13.xml	Dasatinib	ItemGroup	Complex Item	Null
938	C0457411	1	0	0	1	0	0	0	0	0	0	1.0	Treatment and Status of Disease at Stem Cell Collection	2769	0.848086	ODMjoin - EBMT.xml	Treatment and Status of Disease at Stem Cell Collection	ItemGroup	Complex Item	Null
939	C2985846	1	0	0	0	0	0	1	0	0	0	1.0	Date of Receipt	2770	0.848392	ODMjoin - ONDIS - german_quality_management.xml	Date of Receipt	ItemDef	date	Null
940	C0002556	1	0	0	0	0	0	0	1	0	0	1.0	Antibiotika 2: Aminogylcoside	2771	0.848698	ODMjoin - Pazopanib.xml	Antibiotika 2: Aminogylcoside	ItemDef	text	Null
941	C2827605	1	0	0	0	0	0	1	0	0	0	1.0	Central Office	2772	0.849005	ODMjoin - ONDIS - german_quality_management.xml	Central Office	CodeListItem: Source of information	boolean	Null
942	CL413952	1	0	0	0	0	0	1	0	0	0	1.0	Not Applicable	2773	0.849311	ODMjoin - ONDIS - german_quality_management.xml	Not Applicable	CodeListItem: Residual tumor stage	boolean	Null
943	C1518681	1	0	0	0	0	0	0	0	1	0	1.0	Therapy outcome	2774	0.849617	ODMjoin - SAL Dresden.xml	Therapy outcome	ItemGroup	Complex Item	Null
944	C0332237	1	1	0	0	0	0	0	0	0	0	1.0	topical	2775	0.849923	ODMjoin - AMLSG 21-13.xml	topical	CodeListItem: Application	boolean	Null
945	C0686619	1	0	0	0	0	0	1	0	0	0	1.0	Metastatic Malignant Neoplasm to the Lymph Node	2776	0.85023	ODMjoin - ONDIS - german_quality_management.xml	Metastatic Malignant Neoplasm to the Lymph Node	ItemDef	boolean	Null
946	C0457423	1	0	0	0	0	0	1	0	0	0	1.0	V2 Stage Finding	2777	0.850536	ODMjoin - ONDIS - german_quality_management.xml	V2 Stage Finding	CodeListItem: Venous Invasion	boolean	Null
947	C0457422	1	0	0	0	0	0	1	0	0	0	1.0	V1 Stage Finding	2778	0.850842	ODMjoin - ONDIS - german_quality_management.xml	V1 Stage Finding	CodeListItem: Venous Invasion	boolean	Null
948	C0006968	1	0	0	0	0	0	0	1	0	0	1.0	Antibiotika 2: Carbapeneme	2779	0.851149	ODMjoin - Pazopanib.xml	Antibiotika 2: Carbapeneme	ItemDef	text	Null
949	C0005800	1	0	0	0	0	0	0	0	0	1	1.0	Blood gas analysis	2780	0.851455	ODMjoin - UK Münster Routine documentation.xml	Blood gas analysis	ItemDef	text	Null
950	C2827405	1	0	0	0	1	0	0	0	0	0	1.0	IPSS-R risk score	2781	0.851761	ODMjoin - HOVON 132.xml	IPSS-R risk score	ItemDef	integer	Null
951	C1302659	1	0	0	0	1	0	0	0	0	0	1.0	Date of diagnosis	2782	0.852067	ODMjoin - HOVON 132.xml	Date of diagnosis	ItemDef	date	dd/mm/yyyy
952	C0040034	1	0	1	0	0	0	0	0	0	0	1.0	Thrombocytopenia	2783	0.852374	ODMjoin - Döhner et al - international standard.xml	Thrombocytopenia	ItemDef	text	Null
953	C2826059	1	0	0	1	0	0	0	0	0	0	1.0	Natural killer (NK)- cell lymphoblastic leukaemia/lymphoma	2784	0.85268	ODMjoin - EBMT.xml	Natural killer (NK)- cell lymphoblastic leukaemia/lymphoma	CodeListItem: Diagnosis	boolean	Null
954	C0202035	1	0	0	0	0	0	0	1	0	0	1.0	Gamma-GT	2785	0.852986	ODMjoin - Pazopanib.xml	Gamma-GT	ItemDef	float	U/L
955	C1825692	1	0	1	0	0	0	0	0	0	0	1.0	TET2	2786	0.853292	ODMjoin - Döhner et al - international standard.xml	TET2	ItemDef	text	Null
956	C0036983	1	0	0	1	0	0	0	0	0	0	1.0	Septic shock	2787	0.853599	ODMjoin - EBMT.xml	Septic shock	CodeListItem: Systemic symptoms of infection	boolean	Null
957	C0332296	1	0	0	0	0	0	1	0	0	0	1.0	-	2788	0.853905	ODMjoin - ONDIS - german_quality_management.xml	-	CodeListItem: Tumor Status	boolean	Null
958	C0850489	1	1	0	0	0	0	0	0	0	0	1.0	Hepatitis C test done?	2789	0.854211	ODMjoin - AMLSG 21-13.xml	Hepatitis C test done?	ItemDef	boolean	Null
959	C0003438	1	0	0	0	0	0	0	0	0	1	1.0	Antithrombin	2790	0.854518	ODMjoin - UK Münster Routine documentation.xml	Antithrombin	ItemDef	text	Null
960	C2826055	1	0	0	1	0	0	0	0	0	0	1.0	Mixed phenotype T/myeloid, NOS	2791	0.854824	ODMjoin - EBMT.xml	Mixed phenotype T/myeloid, NOS	CodeListItem: Diagnosis	boolean	Null
961	C0475288	1	0	0	0	0	0	1	0	0	0	1.0	Residual tumor stage R0	2792	0.85513	ODMjoin - ONDIS - german_quality_management.xml	Residual tumor stage R0	CodeListItem: Residual tumor stage	boolean	Null
962	C0039985	1	0	1	0	0	0	0	0	0	0	1.0	Chest x-ray	2793	0.855436	ODMjoin - Döhner et al - international standard.xml	Chest x-ray	ItemDef	text	Null
963	C0475287	1	0	0	0	0	0	1	0	0	0	1.0	Residual tumor stage RX	2794	0.855743	ODMjoin - ONDIS - german_quality_management.xml	Residual tumor stage RX	CodeListItem: Residual tumor stage	boolean	Null
964	C0245726	1	0	1	0	0	0	0	0	0	0	1.0	CD61	2795	0.856049	ODMjoin - Döhner et al - international standard.xml	CD61	ItemDef	text	Null
965	C0202236	1	0	1	0	0	0	0	0	0	0	1.0	Total triglycerides	2796	0.856355	ODMjoin - Döhner et al - international standard.xml	Total triglycerides	ItemDef	text	Null
966	C0475286	1	0	0	0	0	0	1	0	0	0	1.0	Residual tumor stage	2797	0.856662	ODMjoin - ONDIS - german_quality_management.xml	Residual tumor stage	ItemDef	integer	Null
967	C0026946	1	0	0	1	0	0	0	0	0	0	1.0	Infection fungal	2798	0.856968	ODMjoin - EBMT.xml	Infection fungal	CodeListItem: HSCT related cause	boolean	Null
968	C0023671	1	0	0	0	0	0	0	1	0	0	1.0	7. a life expectancy of at least 4 weeks	2799	0.857274	ODMjoin - Pazopanib.xml	7. a life expectancy of at least 4 weeks	ItemDef	boolean	weeks
969	C0557094	1	1	0	0	0	0	0	0	0	0	1.0	Number of siblings	2800	0.85758	ODMjoin - AMLSG 21-13.xml	Number of siblings	ItemDef	integer	Null
970	C2348563	1	0	0	1	0	0	0	0	0	0	1.0	Planned/protocol	2801	0.857887	ODMjoin - EBMT.xml	Planned/protocol	CodeListItem: Cell therapy indication	boolean	Null
971	C0039597	1	0	0	1	0	0	0	0	0	0	1.0	Testis/ovary	2802	0.858193	ODMjoin - EBMT.xml	Testis/ovary	ItemDef	integer	Null
972	C2826048	1	0	1	0	0	0	0	0	0	0	1.0	MLL rearranged	2803	0.858499	ODMjoin - Döhner et al - international standard.xml	MLL rearranged	ItemDef	text	Null
973	C0020538	1	0	0	0	0	0	0	0	1	0	1.0	Hypertension:	2804	0.858806	ODMjoin - SAL Dresden.xml	Hypertension:	ItemDef	integer	Null
974	C2348560	1	0	0	1	0	0	0	0	0	0	1.0	Name of study / trial	2805	0.859112	ODMjoin - EBMT.xml	Name of study / trial	ItemDef	text	Null
975	C1516048	1	0	0	0	0	0	1	0	0	0	1.0	Assessment not possble	2806	0.859418	ODMjoin - ONDIS - german_quality_management.xml	Assessment not possble	CodeListItem: Tumor Status	boolean	Null
976	C0013230	1	0	0	0	0	0	0	1	0	0	1.0	10. treatment with an investigational agent within 28 days or 5 half-lives, whichever is longer prior to the first dose of study drug (for bevacizumab 60 days).	2807	0.859724	ODMjoin - Pazopanib.xml	10. treatment with an investigational agent within 28 days or 5 half-lives, whichever is longer prior to the first dose of study drug (for bevacizumab 60 days).	ItemDef	boolean	Null
977	C0027022	1	0	0	0	1	0	0	0	0	0	1.0	Myeloproliferative neoplasia	2808	0.860031	ODMjoin - HOVON 132.xml	Myeloproliferative neoplasia	ItemDef	boolean	Null
978	C2698399	1	0	1	0	0	0	0	0	0	0	1.0	Cytoplamic Myeloperoxidase(cMPO)	2809	0.860337	ODMjoin - Döhner et al - international standard.xml	Cytoplamic Myeloperoxidase(cMPO)	ItemDef	text	Null
979	C0475272	1	0	0	0	0	0	1	0	0	0	1.0	G4 Grade	2810	0.860643	ODMjoin - ONDIS - german_quality_management.xml	G4 Grade	CodeListItem: Histologic Grade	boolean	Null
980	C0475271	1	0	0	0	0	0	1	0	0	0	1.0	G3 grade	2811	0.860949	ODMjoin - ONDIS - german_quality_management.xml	G3 grade	CodeListItem: Histologic Grade	boolean	Null
981	C0475270	1	0	0	0	0	0	1	0	0	0	1.0	G2 grade	2812	0.861256	ODMjoin - ONDIS - german_quality_management.xml	G2 grade	CodeListItem: Histologic Grade	boolean	Null
982	C0150866	1	0	1	0	0	0	0	0	0	0	1.0	Skin biopsy	2813	0.861562	ODMjoin - Döhner et al - international standard.xml	Skin biopsy	ItemDef	text	Null
983	C2826247	1	0	0	1	0	0	0	0	0	0	1.0	Date of test	2814	0.861868	ODMjoin - EBMT.xml	Date of test	ItemDef	date	yyyy/mm/dd
984	C0026769	1	0	0	1	0	0	0	0	0	0	1.0	Multiple Sclerosis	2815	0.862175	ODMjoin - EBMT.xml	Multiple Sclerosis	CodeListItem: Primary disease diagnosis	boolean	Null
985	C0580333	1	0	1	0	0	0	0	0	0	0	1.0	Urine nitrite	2816	0.862481	ODMjoin - Döhner et al - international standard.xml	Urine nitrite	ItemDef	text	Null
986	C1261502	1	0	0	0	0	1	0	0	0	0	1.0	MCH(Mean corpuscular hemoglobin)	2817	0.862787	ODMjoin - Knappschaft Bochum Langendreer.xml	MCH(Mean corpuscular hemoglobin)	ItemDef	integer	pg
987	C0019638	1	1	0	0	0	0	0	0	0	0	1.0	BM-Histology (due to punctio sicca)	2818	0.863093	ODMjoin - AMLSG 21-13.xml	BM-Histology (due to punctio sicca)	CodeListItem: Bone marrow biopsy	boolean	Null
988	C0205430	1	0	0	1	0	0	0	0	0	0	1.0	Mixed (partial)	2819	0.8634	ODMjoin - EBMT.xml	Mixed (partial)	CodeListItem: Overall chimaerism	boolean	Null
989	C0003250	1	0	0	0	1	0	0	0	0	0	1.0	monoclonal antibodies	2820	0.863706	ODMjoin - HOVON 132.xml	monoclonal antibodies	CodeListItem: Treatment given	boolean	Null
990	C1278302	1	1	0	0	0	0	0	0	0	0	1.0	Hepatitis B Test done?	2821	0.864012	ODMjoin - AMLSG 21-13.xml	Hepatitis B Test done?	ItemDef	boolean	Null
991	C0019247	1	0	0	1	0	0	0	0	0	0	1.0	Inherited disorders	2822	0.864319	ODMjoin - EBMT.xml	Inherited disorders	CodeListItem: Primary disease diagnosis	boolean	Null
992	C0475269	1	0	0	0	0	0	1	0	0	0	1.0	G1 grade	2823	0.864625	ODMjoin - ONDIS - german_quality_management.xml	G1 grade	CodeListItem: Histologic Grade	boolean	Null
993	C0807944	1	0	0	0	1	0	0	0	0	0	1.0	*Specify site	2824	0.864931	ODMjoin - HOVON 132.xml	*Specify site	ItemDef	text	Null
994	C0150831	1	0	0	0	0	0	1	0	0	0	1.0	Patient sex	2825	0.865237	ODMjoin - ONDIS - german_quality_management.xml	Patient sex	ItemDef	text	Null
995	C0475266	1	0	0	0	0	0	1	0	0	0	1.0	Generic tumor staging descriptor	2826	0.865544	ODMjoin - ONDIS - german_quality_management.xml	Generic tumor staging descriptor	ItemDef	integer	Null
996	C0022408	1	0	0	0	0	0	0	0	1	0	1.0	Arthopathy:	2827	0.86585	ODMjoin - SAL Dresden.xml	Arthopathy:	ItemDef	integer	Null
997	C1316420	1	0	0	0	0	1	0	0	0	0	1.0	Normoblasts	2828	0.866156	ODMjoin - Knappschaft Bochum Langendreer.xml	Normoblasts	ItemDef	integer	10^3/ul
998	C1292779	1	0	0	0	1	0	0	0	0	0	1.0	MDS associated with isolated del(5q)	2829	0.866462	ODMjoin - HOVON 132.xml	MDS associated with isolated del(5q)	CodeListItem: MDS Subtype	boolean	Null
999	C0206061	1	0	0	1	0	0	0	0	0	0	1.0	Interstitial pneumonitis	2830	0.866769	ODMjoin - EBMT.xml	Interstitial pneumonitis	CodeListItem: HSCT related cause	boolean	Null
1000	C0456532	1	0	0	0	0	0	1	0	0	0	1.0	N Stage	2831	0.867075	ODMjoin - ONDIS - german_quality_management.xml	N Stage	ItemDef	string	Null
1001	C0338237	1	0	0	0	0	1	0	0	0	0	1.0	Antibiotic therapy	2832	0.867381	ODMjoin - Knappschaft Bochum Langendreer.xml	Antibiotic therapy	ItemDef	boolean	Null
1002	C0456533	1	0	0	0	0	0	1	0	0	0	1.0	M Stage	2833	0.867688	ODMjoin - ONDIS - german_quality_management.xml	M Stage	ItemDef	string	Null
1003	C1292778	1	0	0	0	0	0	0	0	1	0	1.0	Myeloproliferative neoplasm/ Myelofibrosis history?	2834	0.867994	ODMjoin - SAL Dresden.xml	Myeloproliferative neoplasm/ Myelofibrosis history?	ItemDef	boolean	Null
1004	C0206065	1	0	0	1	0	0	0	0	0	0	1.0	Karnofsky	2835	0.8683	ODMjoin - EBMT.xml	Karnofsky	CodeListItem: Performance score	boolean	Null
1005	C0042044	1	0	1	0	0	0	0	0	0	0	1.0	Urine PH	2836	0.868606	ODMjoin - Döhner et al - international standard.xml	Urine PH	ItemDef	text	Null
1006	C0599404	1	0	0	0	0	1	0	0	0	0	1.0	Self-medication (nonprescribed)	2837	0.868913	ODMjoin - Knappschaft Bochum Langendreer.xml	Self-medication (nonprescribed)	ItemDef	text	Null
1007	C2826025	1	0	0	1	0	0	0	0	0	0	1.0	Mixed phenotype leukaemia NOS	2838	0.869219	ODMjoin - EBMT.xml	Mixed phenotype leukaemia NOS	CodeListItem: Diagnosis	boolean	Null
1008	C0475455	1	0	0	0	0	0	1	0	0	0	1.0	T Stage	2839	0.869525	ODMjoin - ONDIS - german_quality_management.xml	T Stage	ItemDef	string	Null
1009	C0024554	1	0	0	0	0	0	1	0	0	0	1.0	Männlich	2840	0.869832	ODMjoin - ONDIS - german_quality_management.xml	Männlich	CodeListItem: Patient sex	boolean	Null
1010	C0430022	1	0	0	0	0	0	0	0	1	0	1.0	The following diagnostic desired:	2841	0.870138	ODMjoin - SAL Dresden.xml	The following diagnostic desired:	ItemDef	integer	Null
1011	C0003467	1	0	0	0	0	0	0	0	1	0	1.0	Mental disorders (Depression or anxiety, psychiatric counseling or treatment require):	2842	0.870444	ODMjoin - SAL Dresden.xml	Mental disorders (Depression or anxiety, psychiatric counseling or treatment require):	ItemDef	integer	Null
1012	C0443225	1	0	0	1	0	0	0	0	0	0	1.0	Full (donor >95 %)	2843	0.87075	ODMjoin - EBMT.xml	Full (donor >95 %)	CodeListItem: Overall chimaerism	boolean	Null
1013	C0440047	1	0	0	0	0	1	0	0	0	0	1.0	Esterase stain	2844	0.871057	ODMjoin - Knappschaft Bochum Langendreer.xml	Esterase stain	ItemDef	boolean	Null
1014	C1522446	1	0	0	1	0	0	0	0	0	0	1.0	Grade 2	2845	0.871363	ODMjoin - EBMT.xml	Grade 2	CodeListItem: Acute Graft Versus Host Disease	boolean	Null
1015	C0022625	1	0	0	0	0	0	0	1	0	0	1.0	Antimycotika: Ketoconazol	2846	0.871669	ODMjoin - Pazopanib.xml	Antimycotika: Ketoconazol	ItemDef	text	Null
1016	C0085655	1	0	0	0	0	0	0	0	1	0	1.0	Rheumatic disease (SLE, RA, polymyositis, mixed CTD, polymyalgia rheumatica):	2847	0.871975	ODMjoin - SAL Dresden.xml	Rheumatic disease (SLE, RA, polymyositis, mixed CTD, polymyalgia rheumatica):	ItemDef	integer	Null
1017	C0027051	1	0	0	0	0	0	0	0	1	0	1.0	Cardiac disease (CHD, congestive heart failure,Myocardial Infarction, EF Ôëñ50%):	2848	0.872282	ODMjoin - SAL Dresden.xml	Cardiac disease (CHD, congestive heart failure,Myocardial Infarction, EF Ôëñ50%):	ItemDef	integer	Null
1018	C0428640	1	0	0	0	0	1	0	0	0	0	1.0	Central venous pressure	2849	0.872588	ODMjoin - Knappschaft Bochum Langendreer.xml	Central venous pressure	ItemDef	integer	Null
1019	C1300724	1	0	0	0	0	0	1	0	0	0	1.0	Perineural Invasion	2850	0.872894	ODMjoin - ONDIS - german_quality_management.xml	Perineural Invasion	ItemDef	integer	Null
1020	C2348792	1	0	0	0	1	0	0	0	0	0	1.0	Type of Report	2851	0.873201	ODMjoin - HOVON 132.xml	Type of Report	ItemDef	integer	Null
1021	C0026987	1	0	0	0	0	0	0	0	1	0	1.0	Myeloproliferative neoplasm/ Myelofibrosis history?	2852	0.873507	ODMjoin - SAL Dresden.xml	Myeloproliferative neoplasm/ Myelofibrosis history?	ItemDef	boolean	Null
1022	C2826292	1	0	0	0	0	0	0	0	1	0	1.0	due to tumor	2853	0.873813	ODMjoin - SAL Dresden.xml	due to tumor	CodeListItem: Cause of death	boolean	Null
1023	C3830346	1	1	0	0	0	0	0	0	0	0	1.0	0	2854	0.874119	ODMjoin - AMLSG 21-13.xml	0	CodeListItem: General condition	boolean	Null
1024	C1546957	1	1	0	0	0	0	0	0	0	0	1.0	recovered	2855	0.874426	ODMjoin - AMLSG 21-13.xml	recovered	CodeListItem: Outcome	boolean	Null
1025	C2348070	1	1	0	0	0	0	0	0	0	0	1.0	Daily dose	2856	0.874732	ODMjoin - AMLSG 21-13.xml	Daily dose	ItemDef	integer	Null
1026	C0424945	1	0	0	0	0	1	0	0	0	0	1.0	Social and personal history	2857	0.875038	ODMjoin - Knappschaft Bochum Langendreer.xml	Social and personal history	ItemDef	text	Null
1027	C3830344	1	1	0	0	0	0	0	0	0	0	1.0	2	2858	0.875345	ODMjoin - AMLSG 21-13.xml	2	CodeListItem: General condition	boolean	Null
1028	C1301362	1	0	0	0	0	0	1	0	0	0	1.0	Primary Cutaneous Anaplastic Large Cell Lymphoma	2859	0.875651	ODMjoin - ONDIS - german_quality_management.xml	Primary Cutaneous Anaplastic Large Cell Lymphoma	CodeListItem: cell type	boolean	Null
1029	C3830345	1	1	0	0	0	0	0	0	0	0	1.0	1	2860	0.875957	ODMjoin - AMLSG 21-13.xml	1	CodeListItem: General condition	boolean	Null
1030	C1301363	1	0	0	1	0	0	0	0	0	0	1.0	Blastic plasmacytoid dendritic cell neoplasm (BPDCN)	2861	0.876263	ODMjoin - EBMT.xml	Blastic plasmacytoid dendritic cell neoplasm (BPDCN)	CodeListItem: Acute myeloid leukaemia	not otherwise categorized	classify as	boolean	Null
1031	C3830343	1	1	0	0	0	0	0	0	0	0	1.0	3	2862	0.87657	ODMjoin - AMLSG 21-13.xml	3	CodeListItem: General condition	boolean	Null
1032	C1511791	1	0	1	0	0	0	0	0	0	0	1.0	Minimal residual disease	2863	0.876876	ODMjoin - Döhner et al - international standard.xml	Minimal residual disease	ItemDef	text	Null
1033	C1546988	1	1	0	0	0	0	0	0	0	0	1.0	not related	2864	0.877182	ODMjoin - AMLSG 21-13.xml	not related	CodeListItem: Cytarabine	boolean	Null
1034	C0005477	1	0	1	0	0	0	0	0	0	0	1.0	Biochemistry	2865	0.877489	ODMjoin - Döhner et al - international standard.xml	Biochemistry	ItemDef	text	Null
1035	C2348577	1	1	0	0	0	0	0	0	0	0	1.0	Reason for End of Study	2866	0.877795	ODMjoin - AMLSG 21-13.xml	Reason for End of Study	ItemDef	integer	Null
1036	C0149931	1	0	0	0	0	0	0	0	1	0	1.0	Migraine/ Headache:	2867	0.878101	ODMjoin - SAL Dresden.xml	Migraine/ Headache:	ItemDef	integer	Null
1037	C3266877	1	0	0	1	0	0	0	0	0	0	1.0	Secondary origin (If the answer to this question is ÔÇ£YesÔÇØ for any reason, do not complete this form; instead complete the MYELODYSPLASTIC SYNDROME or MDS+MPS or SECONDARY ACUTE LEUKAEMIA form)	2868	0.878407	ODMjoin - EBMT.xml	Secondary origin (If the answer to this question is ÔÇ£YesÔÇØ for any reason, do not complete this form; instead complete the MYELODYSPLASTIC SYNDROME or MDS+MPS or SECONDARY ACUTE LEUKAEMIA form)	ItemDef	integer	Null
1038	C2699022	1	0	0	0	0	0	1	0	0	0	1.0	Registration office/authority	2869	0.878714	ODMjoin - ONDIS - german_quality_management.xml	Registration office/authority	ItemDef	string	Null
1039	C0042963	1	0	0	0	0	1	0	0	0	0	1.0	Vomiting	2870	0.87902	ODMjoin - Knappschaft Bochum Langendreer.xml	Vomiting	ItemDef	text	Null
1040	C0022658	1	0	0	0	0	0	0	0	0	1	1.0	Serum creatinine > 2 mg/dL, on dialysis, or prior renal transplantation	2871	0.879326	ODMjoin - UK Münster Routine documentation.xml	Serum creatinine > 2 mg/dL, on dialysis, or prior renal transplantation	ItemDef	integer	Null
1041	C0365288	1	0	0	0	1	0	0	0	0	0	1.0	Donor and Patient Characteristic at Entry	2872	0.879632	ODMjoin - HOVON 132.xml	Donor and Patient Characteristic at Entry	ItemGroup	Complex Item	Null
1042	C2960582	1	0	1	0	0	0	0	0	0	0	1.0	Comorbidity scoring	2873	0.879939	ODMjoin - Döhner et al - international standard.xml	Comorbidity scoring	ItemDef	text	Null
1043	C0032972	1	0	0	0	1	0	0	0	0	0	1.0	Pregnancy outcome	2874	0.880245	ODMjoin - HOVON 132.xml	Pregnancy outcome	ItemDef	integer	Null
1044	C0035435	1	0	0	0	0	0	0	0	1	0	1.0	Rheumatic disease (SLE, RA, polymyositis, mixed CTD, polymyalgia rheumatica):	2875	0.880551	ODMjoin - SAL Dresden.xml	Rheumatic disease (SLE, RA, polymyositis, mixed CTD, polymyalgia rheumatica):	ItemDef	integer	Null
1045	C1519671	1	0	1	0	0	0	0	0	0	0	1.0	Biobanking	2876	0.880858	ODMjoin - Döhner et al - international standard.xml	Biobanking	ItemDef	text	Null
1046	C1948053	1	1	0	0	0	0	0	0	0	0	1.0	If yes, how many days before start of Induction I?	2877	0.881164	ODMjoin - AMLSG 21-13.xml	If yes, how many days before start of Induction I?	ItemDef	integer	Null
1047	C1710625	1	0	0	0	0	0	1	0	0	0	1.0	Venous Invasion	2878	0.88147	ODMjoin - ONDIS - german_quality_management.xml	Venous Invasion	ItemDef	integer	Null
1048	C0035236	1	0	0	1	0	0	0	0	0	0	1.0	RSV	2879	0.881776	ODMjoin - EBMT.xml	RSV	CodeListItem: AML Pathogens of interest	boolean	Null
1049	C1519678	1	0	0	0	0	0	1	0	0	0	1.0	Tumor Expansion	2880	0.882083	ODMjoin - ONDIS - german_quality_management.xml	Tumor Expansion	ItemGroup	Complex Item	Null
1050	C1298908	1	0	0	1	0	0	0	0	0	0	1.0	No	2881	0.882389	ODMjoin - EBMT.xml	No	CodeListItem: Idiopathic pneumonia syndrome	boolean	Null
1051	C0019683	1	0	0	0	0	1	0	0	0	0	1.0	Anti-HIV	2882	0.882695	ODMjoin - Knappschaft Bochum Langendreer.xml	Anti-HIV	ItemDef	boolean	Null
1052	C2919401	1	0	0	0	1	0	0	0	0	0	1.0	patient not eligible for 2nd randomization*	2883	0.883002	ODMjoin - HOVON 132.xml	patient not eligible for 2nd randomization*	CodeListItem: Off protocol reason	boolean	Null
1053	C1298907	1	0	0	0	0	0	1	0	0	0	1.0	Yes	2884	0.883308	ODMjoin - ONDIS - german_quality_management.xml	Yes	CodeListItem: Autopsy	boolean	Null
1054	C2698306	1	0	0	1	0	0	0	0	0	0	1.0	with t(1;19)(q23;p13.3); E2A-PBX1	2885	0.883614	ODMjoin - EBMT.xml	with t(1;19)(q23;p13.3); E2A-PBX1	CodeListItem: WHO Classification at diagnosis of de novo Precursor Lymphoid Neoplasms (old ALL)	boolean	Null
1055	C0599295	1	0	1	0	0	0	0	0	0	0	1.0	ERG	2886	0.88392	ODMjoin - Döhner et al - international standard.xml	ERG	ItemDef	text	Null
1056	C2698305	1	0	0	1	0	0	0	0	0	0	1.0	with t(12;21)(p13;q22); TEL-AML1 (ETV-RUNX1)	2887	0.884227	ODMjoin - EBMT.xml	with t(12;21)(p13;q22); TEL-AML1 (ETV-RUNX1)	CodeListItem: WHO Classification at diagnosis of de novo Precursor Lymphoid Neoplasms (old ALL)	boolean	Null
1057	C2698308	1	0	0	1	0	0	0	0	0	0	1.0	with t(v;11q23); MLL rearranged	2888	0.884533	ODMjoin - EBMT.xml	with t(v;11q23); MLL rearranged	CodeListItem: WHO Classification at diagnosis of de novo Precursor Lymphoid Neoplasms (old ALL)	boolean	Null
1058	C2698307	1	0	0	1	0	0	0	0	0	0	1.0	with t(5;14)(q31;q32); IL3-IGH	2889	0.884839	ODMjoin - EBMT.xml	with t(5;14)(q31;q32); IL3-IGH	CodeListItem: WHO Classification at diagnosis of de novo Precursor Lymphoid Neoplasms (old ALL)	boolean	Null
1059	C2973230	1	0	0	0	1	0	0	0	0	0	1.0	Metaphase FISH Describe results only if different from interphase FISH, e.g. elucidation of marker chromosomes etc. Also include a picture if this is more informative and results are not straightforward	2890	0.885145	ODMjoin - HOVON 132.xml	Metaphase FISH Describe results only if different from interphase FISH, e.g. elucidation of marker chromosomes etc. Also include a picture if this is more informative and results are not straightforward	ItemDef	text	Null
1060	C1709277	1	1	0	0	0	0	0	0	0	0	1.0	not yet recovered	2891	0.885452	ODMjoin - AMLSG 21-13.xml	not yet recovered	CodeListItem: Outcome	boolean	Null
1061	C1449840	1	0	1	0	0	0	0	0	0	0	1.0	RPN1-EVI1	2892	0.885758	ODMjoin - Döhner et al - international standard.xml	RPN1-EVI1	ItemDef	text	Null
1062	C0665119	1	0	0	1	0	0	0	0	0	0	1.0	AML1-ETO	2893	0.886064	ODMjoin - EBMT.xml	AML1-ETO	ItemDef	integer	Null
1063	C0441906	1	0	0	0	0	0	1	0	0	0	1.0	V0 Stage Finding	2894	0.886371	ODMjoin - ONDIS - german_quality_management.xml	V0 Stage Finding	CodeListItem: Venous Invasion	boolean	Null
1064	C0441905	1	0	0	0	0	0	1	0	0	0	1.0	VX Stage Finding	2895	0.886677	ODMjoin - ONDIS - german_quality_management.xml	VX Stage Finding	CodeListItem: Venous Invasion	boolean	Null
1065	C0023473	1	0	0	1	0	0	0	0	0	0	1.0	Chronic Myeloid Leukaemia (CML)	2896	0.886983	ODMjoin - EBMT.xml	Chronic Myeloid Leukaemia (CML)	CodeListItem: Primary disease diagnosis	boolean	Null
1066	C0004364	1	0	0	1	0	0	0	0	0	0	1.0	Autoimmune disease	2897	0.887289	ODMjoin - EBMT.xml	Autoimmune disease	CodeListItem: Primary disease diagnosis	boolean	Null
1067	C0080310	1	0	0	0	0	0	0	0	0	1	1.0	Left ventricular function	2898	0.887596	ODMjoin - UK Münster Routine documentation.xml	Left ventricular function	ItemDef	text	Null
1068	C0040223	1	0	0	0	0	1	0	0	0	0	1.0	Time	2899	0.887902	ODMjoin - Knappschaft Bochum Langendreer.xml	Time	ItemDef	time	Null
1069	C0489633	1	0	0	0	0	1	0	0	0	0	1.0	Review of systems	2900	0.888208	ODMjoin - Knappschaft Bochum Langendreer.xml	Review of systems	ItemDef	text	Null
1070	C0010823	1	0	0	0	0	1	0	0	0	0	1.0	Cytomegalovirus	2901	0.888515	ODMjoin - Knappschaft Bochum Langendreer.xml	Cytomegalovirus	ItemDef	boolean	Null
1071	C0001779	1	0	0	0	0	1	0	0	0	0	1.0	Age	2902	0.888821	ODMjoin - Knappschaft Bochum Langendreer.xml	Age	ItemDef	integer	years
1072	C1828242	1	0	0	0	0	0	0	1	0	0	1.0	ECOG-Status 2	2903	0.889127	ODMjoin - Pazopanib.xml	ECOG-Status 2	CodeListItem: ECOG-Status	boolean	Null
1073	C0039128	1	0	0	0	0	0	0	0	0	1	1.0	Lues	2904	0.889433	ODMjoin - UK Münster Routine documentation.xml	Lues	ItemDef	text	Null
1074	C1522275	1	0	0	1	0	0	0	0	0	0	1.0	Lansky	2905	0.88974	ODMjoin - EBMT.xml	Lansky	CodeListItem: Performance score	boolean	Null
1075	C0205257	1	0	0	0	0	0	1	0	0	0	1.0	incomplete	2906	0.890046	ODMjoin - ONDIS - german_quality_management.xml	incomplete	CodeListItem: Collection	boolean	Null
1076	C0034510	1	0	1	0	0	0	0	0	0	0	1.0	Race	2907	0.890352	ODMjoin - Döhner et al - international standard.xml	Race	ItemDef	text	Null
1077	C2712086	1	0	0	0	0	0	0	1	0	0	1.0	6. able to swallow and retain oral medication	2908	0.890658	ODMjoin - Pazopanib.xml	6. able to swallow and retain oral medication	ItemDef	boolean	Null
1078	C0522055	1	1	0	0	0	0	0	0	0	0	1.0	ECG Abnormalities	2909	0.890965	ODMjoin - AMLSG 21-13.xml	ECG Abnormalities	ItemDef	boolean	Null
1079	C0023487	1	0	0	0	1	0	0	0	0	0	1.0	Acute promyelocytic leukemia	2910	0.891271	ODMjoin - HOVON 132.xml	Acute promyelocytic leukemia	ItemDef	boolean	Null
1080	C2698311	1	0	0	1	0	0	0	0	0	0	1.0	with hyperdiploidy	2911	0.891577	ODMjoin - EBMT.xml	with hyperdiploidy	CodeListItem: WHO Classification at diagnosis of de novo Precursor Lymphoid Neoplasms (old ALL)	boolean	Null
1081	C2698312	1	0	0	1	0	0	0	0	0	0	1.0	with hypodiploidy	2912	0.891884	ODMjoin - EBMT.xml	with hypodiploidy	CodeListItem: WHO Classification at diagnosis of de novo Precursor Lymphoid Neoplasms (old ALL)	boolean	Null
1082	C0032533	1	0	0	0	0	0	0	0	1	0	1.0	Rheumatic disease (SLE, RA, polymyositis, mixed CTD, polymyalgia rheumatica):	2913	0.89219	ODMjoin - SAL Dresden.xml	Rheumatic disease (SLE, RA, polymyositis, mixed CTD, polymyalgia rheumatica):	ItemDef	integer	Null
1083	C0373670	1	0	0	0	0	0	0	1	0	0	1.0	Lipase	2914	0.892496	ODMjoin - Pazopanib.xml	Lipase	ItemDef	float	U/L
1084	C3714916	1	0	0	0	0	0	0	0	0	1	1.0	HCT-CI Score	2915	0.892802	ODMjoin - UK Münster Routine documentation.xml	HCT-CI Score	ItemDef	text	Null
1085	C0155765	1	0	0	1	0	0	0	0	0	0	1.0	HSCT-associated microangiopathy	2916	0.893109	ODMjoin - EBMT.xml	HSCT-associated microangiopathy	ItemDef	integer	Null
1086	C0021499	1	0	0	0	0	1	0	0	0	0	1.0	Subcutaneous medication	2917	0.893415	ODMjoin - Knappschaft Bochum Langendreer.xml	Subcutaneous medication	ItemDef	text	Null
1087	C0441763	1	0	0	1	0	0	0	0	0	0	1.0	0	2918	0.893721	ODMjoin - EBMT.xml	0	CodeListItem: aGvHD Stage Skin	boolean	Null
1088	C0038056	1	0	1	0	0	0	0	0	0	0	1.0	Sputum	2919	0.894028	ODMjoin - Döhner et al - international standard.xml	Sputum	ItemDef	text	Null
1089	C1306459	1	0	0	0	0	0	1	0	0	0	1.0	Primary Neoplasm	2920	0.894334	ODMjoin - ONDIS - german_quality_management.xml	Primary Neoplasm	ItemDef	integer	Null
1090	C0599880	1	0	0	0	1	0	0	0	0	0	1.0	Next treatment given	2921	0.89464	ODMjoin - HOVON 132.xml	Next treatment given	ItemDef	integer	Null
1091	C00011008	1	0	0	0	0	0	0	1	0	0	1.0	Krankheitsstatus: Patient verstorben Datum Status	2922	0.894946	ODMjoin - Pazopanib.xml	Krankheitsstatus: Patient verstorben Datum Status	ItemDef	text	Null
1092	C0421448	1	0	0	0	0	0	1	0	0	0	1.0	Patient surname	2923	0.895253	ODMjoin - ONDIS - german_quality_management.xml	Patient surname	ItemDef	text	Null
1093	C1336735	1	1	0	0	0	0	0	0	0	0	1.0	therapy induced AML	2924	0.895559	ODMjoin - AMLSG 21-13.xml	therapy induced AML	CodeListItem: Type of AML	boolean	Null
1094	C1961099	1	0	0	1	0	0	0	0	0	0	1.0	T lymphoblastic leukaemia/lymphoma (old Precursor T-cell ALL)	2925	0.895865	ODMjoin - EBMT.xml	T lymphoblastic leukaemia/lymphoma (old Precursor T-cell ALL)	CodeListItem: WHO Classification at diagnosis of de novo Precursor Lymphoid Neoplasms (old ALL)	boolean	Null
1095	C0489625	1	0	0	0	0	0	0	1	0	0	1.0	5. prolongation of corrected qt interval (qtc) >480 milliseconds	2926	0.896172	ODMjoin - Pazopanib.xml	5. prolongation of corrected qt interval (qtc) >480 milliseconds	ItemDef	boolean	ms
1096	C0400883	1	0	0	0	1	0	0	0	0	0	1.0	Vascular disorders	2927	0.896478	ODMjoin - HOVON 132.xml	Vascular disorders	CodeListItem: System Organ Class	boolean	Null
1097	C0055856	1	0	0	0	0	0	0	1	0	0	1.0	Antibiotika 1: Clarithromycin	2928	0.896784	ODMjoin - Pazopanib.xml	Antibiotika 1: Clarithromycin	ItemDef	text	Null
1098	C0441917	1	0	0	0	0	0	1	0	0	0	1.0	L0 Stage Finding	2929	0.89709	ODMjoin - ONDIS - german_quality_management.xml	L0 Stage Finding	CodeListItem: Lymph vessel invasion	boolean	Null
1099	C1416655	1	0	1	0	0	0	0	0	0	0	1.0	KIT	2930	0.897397	ODMjoin - Döhner et al - international standard.xml	KIT	ItemDef	text	Null
1100	C0441916	1	0	0	0	0	0	1	0	0	0	1.0	LX Stage Finding	2931	0.897703	ODMjoin - ONDIS - german_quality_management.xml	LX Stage Finding	CodeListItem: Lymph vessel invasion	boolean	Null
1101	C0036527	1	0	0	0	0	0	1	0	0	0	1.0	Metastatic Malignant Neoplasm to the Ovary	2932	0.898009	ODMjoin - ONDIS - german_quality_management.xml	Metastatic Malignant Neoplasm to the Ovary	ItemDef	boolean	Null
1102	C0078988	1	1	0	0	0	0	0	0	0	0	1.0	Asian	2933	0.898315	ODMjoin - AMLSG 21-13.xml	Asian	CodeListItem: Ethic origin	boolean	Null
1103	C0441914	1	0	0	0	0	0	1	0	0	0	1.0	UICC-Classification	2934	0.898622	ODMjoin - ONDIS - german_quality_management.xml	UICC-Classification	ItemDef	integer	Null
1104	C0441918	1	0	0	0	0	0	1	0	0	0	1.0	L1 Stage Finding	2935	0.898928	ODMjoin - ONDIS - german_quality_management.xml	L1 Stage Finding	CodeListItem: Lymph vessel invasion	boolean	Null
1105	C0020094	1	0	0	0	0	0	0	0	0	1	1.0	HTLV	2936	0.899234	ODMjoin - UK Münster Routine documentation.xml	HTLV	ItemDef	text	Null
1106	C0449438	1	0	0	0	0	0	0	1	0	0	1.0	Begleitmedikation: Signatur - Datum Status	2937	0.899541	ODMjoin - Pazopanib.xml	Begleitmedikation: Signatur - Datum Status	ItemDef	text	Null
1107	C1267996	1	0	1	0	0	0	0	0	0	0	1.0	CD117	2938	0.899847	ODMjoin - Döhner et al - international standard.xml	CD117	ItemDef	text	Null
1108	C0017566	1	1	0	0	0	0	0	0	0	0	1.0	Hyperplasia of gingiva	2939	0.900153	ODMjoin - AMLSG 21-13.xml	Hyperplasia of gingiva	CodeListItem: Extramedullary Manifestatation	boolean	Null
1109	C1136310	1	0	1	0	0	0	0	0	0	0	1.0	CD11b	2940	0.900459	ODMjoin - Döhner et al - international standard.xml	CD11b	ItemDef	text	Null
1110	C0023437	1	0	0	1	0	0	0	0	0	0	1.0	Acute basophilic leukaemia	2941	0.900766	ODMjoin - EBMT.xml	Acute basophilic leukaemia	CodeListItem: Acute myeloid leukaemia	not otherwise categorized	classify as	boolean	Null
1111	C0475447	1	0	0	0	0	0	1	0	0	0	1.0	Site of primary tumor	2942	0.901072	ODMjoin - ONDIS - german_quality_management.xml	Site of primary tumor	CodeListItem: Tumor site	boolean	Null
1112	C0392209	1	0	0	0	0	1	0	0	0	0	1.0	Nutritional status (if no BMI calculated)	2943	0.901378	ODMjoin - Knappschaft Bochum Langendreer.xml	Nutritional status (if no BMI calculated)	ItemDef	text	Null
1113	C0475445	1	0	0	0	0	0	0	0	1	0	1.0	Tumor site:	2944	0.901685	ODMjoin - SAL Dresden.xml	Tumor site:	ItemDef	text	Null
1114	C0023434	1	0	0	1	0	0	0	0	0	0	1.0	Chronic Lymphocytic Leukaemia	2945	0.901991	ODMjoin - EBMT.xml	Chronic Lymphocytic Leukaemia	CodeListItem: Primary disease diagnosis	boolean	Null
1115	C0038410	1	0	0	1	0	0	0	0	0	0	1.0	S. pneumoniae	2946	0.902297	ODMjoin - EBMT.xml	S. pneumoniae	CodeListItem: AML Pathogens of interest	boolean	Null
1116	C0280141	1	0	0	1	0	0	0	0	0	0	1.0	Acute Undifferentiated Leukaemia	2947	0.902603	ODMjoin - EBMT.xml	Acute Undifferentiated Leukaemia	CodeListItem: Diagnosis	boolean	Null
1117	C2347677	1	0	0	1	0	0	0	0	0	0	1.0	Primary induction failure	2948	0.90291	ODMjoin - EBMT.xml	Primary induction failure	CodeListItem: Disease Hematological Status	boolean	Null
1118	C1458140	1	0	0	0	0	0	0	1	0	0	1.0	8. evidence of serious active bleeding or bleeding diathesis (except for bleeding or petechiae due to aml-related thrombocytopenia which will be treated using platelet transfusions). also, patients with known endobronchial lesions and/or lesions infiltrating major pulmonary vessels will be excluded from the study due to excess risk of bleeding.	2949	0.903216	ODMjoin - Pazopanib.xml	8. evidence of serious active bleeding or bleeding diathesis (except for bleeding or petechiae due to aml-related thrombocytopenia which will be treated using platelet transfusions). also, patients with known endobronchial lesions and/or lesions infiltrating major pulmonary vessels will be excluded from the study due to excess risk of bleeding.	ItemDef	boolean	Null
1119	C1706086	1	0	0	0	1	0	0	0	0	0	1.0	both	2950	0.903522	ODMjoin - HOVON 132.xml	both	CodeListItem: Type of examination	boolean	Null
1120	C0023237	1	0	0	1	0	0	0	0	0	0	1.0	Legionella sp	2951	0.903828	ODMjoin - EBMT.xml	Legionella sp	CodeListItem: AML Pathogens of interest	boolean	Null
1121	C0995150	1	0	0	0	0	0	0	1	0	0	1.0	Sonstige 1: Grapefruitsaft	2952	0.904135	ODMjoin - Pazopanib.xml	Sonstige 1: Grapefruitsaft	ItemDef	text	Null
1122	C0018802	1	0	0	0	0	0	0	1	0	0	1.0	6. history of any one of more of the following cardiovascular conditions within the past 6 months: cardiac angioplasty or stenting, myocardial infarction, unstable angina, symptomatic peripheral vascular disease, class iii or iv congestive heart failure, as defined by the new york heart association (nyha)	2953	0.904441	ODMjoin - Pazopanib.xml	6. history of any one of more of the following cardiovascular conditions within the past 6 months: cardiac angioplasty or stenting, myocardial infarction, unstable angina, symptomatic peripheral vascular disease, class iii or iv congestive heart failure, as defined by the new york heart association (nyha)	ItemDef	boolean	Null
1123	C0027646	1	0	0	1	0	0	0	0	0	0	1.0	Involvement at Diagnosis	2954	0.904747	ODMjoin - EBMT.xml	Involvement at Diagnosis	ItemGroup	Complex Item	Null
1124	C0009932	1	0	0	0	1	0	0	0	0	0	1.0	Arm A: Observation only	2955	0.905054	ODMjoin - HOVON 132.xml	Arm A: Observation only	CodeListItem: Treatment arm allocated	boolean	Null
1125	C0079419	1	0	1	0	0	0	0	0	0	0	1.0	TP53	2956	0.90536	ODMjoin - Döhner et al - international standard.xml	TP53	ItemDef	text	Null
1126	C0427724	1	1	0	0	0	0	0	0	0	0	1.0	+	2957	0.905666	ODMjoin - AMLSG 21-13.xml	+	CodeListItem: Urine protein	boolean	Null
1127	C0427726	1	1	0	0	0	0	0	0	0	0	1.0	+++	2958	0.905972	ODMjoin - AMLSG 21-13.xml	+++	CodeListItem: Urine protein	boolean	Null
1128	C0427725	1	1	0	0	0	0	0	0	0	0	1.0	++	2959	0.906279	ODMjoin - AMLSG 21-13.xml	++	CodeListItem: Urine protein	boolean	Null
1129	C1302413	1	0	0	0	0	0	0	0	1	0	1.0	Date of collection:	2960	0.906585	ODMjoin - SAL Dresden.xml	Date of collection:	ItemDef	date	Null
1130	C0205210	1	0	0	1	0	0	0	0	0	0	1.0	Clinical/haematological	2961	0.906891	ODMjoin - EBMT.xml	Clinical/haematological	ItemDef	integer	Null
1131	C0018129	1	0	0	1	0	0	0	0	0	0	1.0	Rejection / poor graft function	2962	0.907198	ODMjoin - EBMT.xml	Rejection / poor graft function	CodeListItem: HSCT related cause	boolean	Null
1132	C0035078	1	0	0	1	0	0	0	0	0	0	1.0	Renal failure	2963	0.907504	ODMjoin - EBMT.xml	Renal failure	CodeListItem: HSCT related cause	boolean	Null
1133	C0392756	1	1	0	0	0	0	0	0	0	0	1.0	reduced	2964	0.90781	ODMjoin - AMLSG 21-13.xml	reduced	CodeListItem: Megakaryocytes	boolean	Null
1134	C0205217	1	1	0	0	0	0	0	0	0	0	1.0	increased	2965	0.908116	ODMjoin - AMLSG 21-13.xml	increased	CodeListItem: Megakaryocytes	boolean	Null
1135	C0504085	1	0	0	0	0	1	0	0	0	0	1.0	Excretions	2966	0.908423	ODMjoin - Knappschaft Bochum Langendreer.xml	Excretions	ItemDef	integer	Null
1136	C0442117	1	1	0	0	0	0	0	0	0	0	1.0	intramuscular	2967	0.908729	ODMjoin - AMLSG 21-13.xml	intramuscular	CodeListItem: Application	boolean	Null
1137	C0427727	1	1	0	0	0	0	0	0	0	0	1.0	++++	2968	0.909035	ODMjoin - AMLSG 21-13.xml	++++	CodeListItem: Urine protein	boolean	Null
1138	C3829897	1	0	0	0	0	0	0	0	1	0	1.0	haploidentical	2969	0.909342	ODMjoin - SAL Dresden.xml	haploidentical	CodeListItem: donor	boolean	Null
1139	C0019209	1	1	0	0	0	0	0	0	0	0	1.0	Hepatomegaly	2970	0.909648	ODMjoin - AMLSG 21-13.xml	Hepatomegaly	ItemDef	boolean	Null
1140	C1443235	1	0	0	0	0	0	0	0	1	0	1.0	Patient's first name:	2971	0.909954	ODMjoin - SAL Dresden.xml	Patient's first name:	ItemDef	text	Null
1141	C0011849	1	0	0	0	0	0	0	0	1	0	1.0	Diabetes (therapy need):	2972	0.91026	ODMjoin - SAL Dresden.xml	Diabetes (therapy need):	ItemDef	integer	Null
1142	C0001565	1	1	0	0	0	0	0	0	0	0	1.0	sublingual	2973	0.910567	ODMjoin - AMLSG 21-13.xml	sublingual	CodeListItem: Application	boolean	Null
1143	C0034524	1	0	0	0	0	0	0	0	1	0	1.0	Dose of radiotherapy:	2974	0.910873	ODMjoin - SAL Dresden.xml	Dose of radiotherapy:	ItemDef	float	Gy
1144	C1980036	1	0	0	0	0	1	0	0	0	0	1.0	MDRD	2975	0.911179	ODMjoin - Knappschaft Bochum Langendreer.xml	MDRD	ItemDef	integer	ml/min
1145	C0232139	1	0	0	0	0	1	0	0	0	0	1.0	Peripheral pulse	2976	0.911485	ODMjoin - Knappschaft Bochum Langendreer.xml	Peripheral pulse	ItemDef	text	Null
1146	C1533066	1	0	0	1	0	0	0	0	0	0	1.0	Acute myeloid leukaemia, not otherwise categorized, classify as	2977	0.911792	ODMjoin - EBMT.xml	Acute myeloid leukaemia, not otherwise categorized, classify as	ItemDef	integer	Null
1147	C1548671	1	0	0	1	0	0	0	0	0	0	1.0	not available	2978	0.912098	ODMjoin - EBMT.xml	not available	CodeListItem: WBC not available/unknown	boolean	Null
1148	C0427744	1	1	0	0	0	0	0	0	0	0	1.0	normal	2979	0.912404	ODMjoin - AMLSG 21-13.xml	normal	CodeListItem: Urinalysis glucose	boolean	Null
1149	C0427746	1	1	0	0	0	0	0	0	0	0	1.0	+	2980	0.912711	ODMjoin - AMLSG 21-13.xml	+	CodeListItem: Urinalysis glucose	boolean	Null
1150	C0427748	1	1	0	0	0	0	0	0	0	0	1.0	+++	2981	0.913017	ODMjoin - AMLSG 21-13.xml	+++	CodeListItem: Urinalysis glucose	boolean	Null
1151	C0427747	1	1	0	0	0	0	0	0	0	0	1.0	++	2982	0.913323	ODMjoin - AMLSG 21-13.xml	++	CodeListItem: Urinalysis glucose	boolean	Null
1152	C0796466	1	0	0	0	1	0	0	0	0	0	1.0	RCMD	2983	0.913629	ODMjoin - HOVON 132.xml	RCMD	CodeListItem: MDS Subtype	boolean	Null
1153	C0020789	1	0	0	0	1	0	0	0	0	0	1.0	Idarubicin	2984	0.913936	ODMjoin - HOVON 132.xml	Idarubicin	CodeListItem: Drug	boolean	Null
1154	C0427749	1	1	0	0	0	0	0	0	0	0	1.0	++++	2985	0.914242	ODMjoin - AMLSG 21-13.xml	++++	CodeListItem: Urinalysis glucose	boolean	Null
1155	C0031444	1	0	0	0	0	0	0	1	0	0	1.0	Anticoagulantien: Phenprocoumon (Marcumar)	2986	0.914548	ODMjoin - Pazopanib.xml	Anticoagulantien: Phenprocoumon (Marcumar)	ItemDef	text	Null
1156	C3874858	1	0	0	0	1	0	0	0	0	0	1.0	partner of male patient	2987	0.914855	ODMjoin - HOVON 132.xml	partner of male patient	CodeListItem: Who has become pregnant	boolean	Null
1157	C0003015	1	0	0	0	0	0	0	1	0	0	1.0	Antihypertensiva: ACE-Hemmer	2988	0.915161	ODMjoin - Pazopanib.xml	Antihypertensiva: ACE-Hemmer	ItemDef	text	Null
1158	[C0808070, C0949634]	1	0	0	0	1	0	0	0	0	0	1.0	Chemotherapy/Radiotherapy Date or year start	2989	0.915467	ODMjoin - HOVON 132.xml	Chemotherapy/Radiotherapy Date or year start	ItemDef	date	Null
1159	[C1302181]	1	0	0	1	11	0	0	0	1	0	1.0	Number of chemotherapy course(s) from last CR to stem cell collection (fill in only if patient had a CR prior to this HSCT )	2990	0.915773	ODMjoin - EBMT.xml	Number of chemotherapy course(s) from last CR to stem cell collection (fill in only if patient had a CR prior to this HSCT )	ItemDef	float	Null
1160	[C0456875, C0686619]	1	0	0	0	0	0	1	0	0	0	1.0	C-factor status	2991	0.91608	ODMjoin - ONDIS - german_quality_management.xml	C-factor status	ItemDef	integer	Null
1161	[C0683525, C0392920, C1504389]	1	0	0	0	0	0	0	1	0	0	1.0	1. patients with a valid option for intensive chemotherapy and/or stem cell transplantation (patients after allogeneic stem cell transplant must be off immunosuppressive agents for at least 2 weeks prior to study entry and graft-versus host disease must have resolved to grade Ôëñ2)	2992	0.916386	ODMjoin - Pazopanib.xml	1. patients with a valid option for intensive chemotherapy and/or stem cell transplantation (patients after allogeneic stem cell transplant must be off immunosuppressive agents for at least 2 weeks prior to study entry and graft-versus host disease must have resolved to grade Ôëñ2)	ItemDef	boolean	Null
1162	[C0368761, C0005863]	1	0	0	0	0	0	0	1	0	0	1.0	Target-Rez-Phosph. Blasten: Western Blot nd	2993	0.916692	ODMjoin - Pazopanib.xml	Target-Rez-Phosph. Blasten: Western Blot nd	ItemDef	text	Null
1163	[C0153676, C0456875]	1	0	0	0	0	0	1	0	0	0	1.0	C-factor status	2994	0.916998	ODMjoin - ONDIS - german_quality_management.xml	C-factor status	ItemDef	integer	Null
1164	[C0877248, C0011015]	1	1	0	0	0	0	0	0	0	0	1.0	Daunorubicin	2995	0.917305	ODMjoin - AMLSG 21-13.xml	Daunorubicin	ItemDef	integer	Null
1165	[C0153678, C0456875]	1	0	0	0	0	0	1	0	0	0	1.0	C-factor status	2996	0.917611	ODMjoin - ONDIS - german_quality_management.xml	C-factor status	ItemDef	integer	Null
1166	[C0023418, C0011065]	1	0	0	0	0	0	0	1	0	0	1.0	Tod: Tod	2997	0.917917		ODMjoin - Pazopanib.xml	Tod: Tod, Leukämiestatus unbekannt	ItemDef	text	Null
1167	[C0205210, C2986411]	1	0	0	0	0	0	1	0	0	0	1.0	clinical improvement	2998	0.918224	ODMjoin - ONDIS - german_quality_management.xml	clinical improvement	CodeListItem: Tumor Status	boolean	Null
1168	[C0011008, C0301944, C0023508]	1	1	0	0	0	0	0	0	0	0	1.0	Leukocytes > 1.0 Giga/l Date	2999	0.91853	ODMjoin - AMLSG 21-13.xml	Leukocytes > 1.0 Giga/l Date	ItemDef	date	Null
1169	[C0011008, C0867389, C1514893]	1	0	0	1	0	0	0	0	0	0	1.0	Resolved: Date of resolution	3000	0.918836	ODMjoin - EBMT.xml	Resolved: Date of resolution	ItemDef	date	yyyy/mm/dd
1170	[C0863140, C0007634]	1	0	0	0	1	0	0	0	0	0	1.0	Number of cells with normal karyotype	3001	0.919142	ODMjoin - HOVON 132.xml	Number of cells with normal karyotype	ItemDef	float	Null
1171	[C1273390, C0008976]	1	0	0	0	0	0	0	0	1	0	1.0	during a study; curative	3002	0.919449	ODMjoin - SAL Dresden.xml	during a study; curative	CodeListItem: Chemotherapy	boolean	Null
1172	[C0023484, C0026764]	1	0	0	1	0	0	0	0	0	0	1.0	Myeloma /Plasma cell disorder	3003	0.919755	ODMjoin - EBMT.xml	Myeloma /Plasma cell disorder	CodeListItem: Primary disease diagnosis	boolean	Null
1173	[C0153685, C0456875]	1	0	0	0	0	0	1	0	0	0	1.0	C-factor status	3004	0.920061	ODMjoin - ONDIS - german_quality_management.xml	C-factor status	ItemDef	integer	Null
1174	[C2362067, C0005821]	1	1	0	0	0	0	0	0	0	0	1.0	Number of platelet concentrates Single Donor (HLA-ident)	3005	0.920368	ODMjoin - AMLSG 21-13.xml	Number of platelet concentrates Single Donor (HLA-ident)	ItemDef	integer	Null
1175	[C0549178, C0867389]	1	0	0	1	0	0	0	0	0	0	1.0	Present continuously since last reported episode	3006	0.920674	ODMjoin - EBMT.xml	Present continuously since last reported episode	ItemDef	boolean	Null
1176	[C2362067, C0808070]	1	1	0	0	0	0	0	0	0	0	1.0	Date of first Transfusion platelet concentrates	3007	0.92098	ODMjoin - AMLSG 21-13.xml	Date of first Transfusion platelet concentrates	ItemDef	date	Null
1177	[C0011008, C0008000]	1	0	0	0	0	0	0	1	0	0	1.0	Klinische Chemie: Datum	3008	0.921286	ODMjoin - Pazopanib.xml	Klinische Chemie: Datum	ItemDef	date	Null
1178	[C0036527, C0456875]	1	0	0	0	0	0	1	0	0	0	1.0	C-factor status	3009	0.921593	ODMjoin - ONDIS - german_quality_management.xml	C-factor status	ItemDef	integer	Null
1179	[C0011008, C0411265]	1	0	0	0	1	0	0	0	0	0	1.0	If yes	3010	0.921899		ODMjoin - HOVON 132.xml	If yes, date harvest	ItemDef	date	dd/mm/yyyy
1180	[C0877248, C0277554]	1	1	0	0	0	0	0	0	0	0	1.0	Underlying Disease	3011	0.922205	ODMjoin - AMLSG 21-13.xml	Underlying Disease	ItemDef	integer	Null
1181	[C0018939, C2316983]	1	0	0	0	1	0	0	0	0	0	1.0	Hematological disease Date of diagnosis	3012	0.922511	ODMjoin - HOVON 132.xml	Hematological disease Date of diagnosis	ItemDef	date	Null
1182	[C0332448, C1298907]	1	0	0	0	0	0	1	0	0	0	1.0	Yes	3013	0.922818		ODMjoin - ONDIS - german_quality_management.xml	Yes, Infiltration	CodeListItem: organ capsule infiltration	boolean	Null
1183	[C0806914, C1831796]	1	0	0	0	0	0	0	1	0	0	1.0	Gabe von Pazopanib: Nummer	3014	0.923124	ODMjoin - Pazopanib.xml	Gabe von Pazopanib: Nummer	ItemDef	integer	Null
1184	[C0001758, C1518422, C1524084]	1	0	0	0	0	0	1	0	0	0	1.0	aftercare not designated	3015	0.92343	ODMjoin - ONDIS - german_quality_management.xml	aftercare not designated	CodeListItem: reason for termination	boolean	Null
1185	[C0278780, C0205269, C0023467]	1	0	0	0	0	0	0	1	0	0	1.0	2. histologically or cytologically confirmed diagnosis of aml relapsed after or refractory to at least one induction regimen	3016	0.923737	except for aml m3 (acute promyelocytic leukemia)		ODMjoin - Pazopanib.xml	2. histologically or cytologically confirmed diagnosis of aml relapsed after or refractory to at least one induction regimen, or patients with aml at initial diagnosis who are not eligible for allogeneic transplant or intensive induction chemotherapy, except for aml m3 (acute promyelocytic leukemia)	ItemDef	boolean	Null
1186	[C1274040, C0242318]	1	0	0	0	1	0	0	0	0	0	1.0	##Result of typing unrelated donor/cord blood	3017	0.924043	ODMjoin - HOVON 132.xml	##Result of typing unrelated donor/cord blood	ItemDef	integer	Null
1187	[C0001758, C0442504]	1	0	0	0	0	0	1	0	0	0	1.0	Place of Aftercare	3018	0.924349	ODMjoin - ONDIS - german_quality_management.xml	Place of Aftercare	ItemDef	string	Null
1188	[C0589124, C1522577]	1	1	0	0	0	0	0	0	0	0	1.0	after 6 Months	3019	0.924655	ODMjoin - AMLSG 21-13.xml	after 6 Months	CodeListItem: Maintenance Month	boolean	Null
1189	[C0019163, C0019189]	1	1	0	0	0	0	0	0	0	0	1.0	Evicence of chronic hepatitis	3020	0.924962	ODMjoin - AMLSG 21-13.xml	Evicence of chronic hepatitis	ItemDef	boolean	Null
1190	[C1300072, C0449394]	1	0	0	0	0	0	1	0	0	0	1.0	Stage	3021	0.925268	ODMjoin - ONDIS - german_quality_management.xml	Stage	ItemDef	string	Null
1191	[C2584946, C1148433]	1	0	0	0	0	0	0	0	1	0	1.0	Patient alive	3022	0.925574	ODMjoin - SAL Dresden.xml	Patient alive	ItemGroup	Complex Item	Null
1192	[C0557094, C0019721]	1	1	0	0	0	0	0	0	0	0	1.0	Number HLA-identic siblings	3023	0.925881	ODMjoin - AMLSG 21-13.xml	Number HLA-identic siblings	ItemDef	integer	Null
1193	[C0687676, C3179010]	1	0	0	0	1	0	0	0	0	0	1.0	post induction cycle III	3024	0.926187	ODMjoin - HOVON 132.xml	post induction cycle III	CodeListItem: Form related to	boolean	Null
1194	[C0806020, C2362067]	1	1	0	0	0	0	0	0	0	0	1.0	Date of last Transfusion Platelet concentrate	3025	0.926493	ODMjoin - AMLSG 21-13.xml	Date of last Transfusion Platelet concentrate	ItemDef	date	Null
1195	[C1705576, C3494891]	1	0	0	0	0	0	0	0	1	0	1.0	Allogeneic (related)	3026	0.926799	ODMjoin - SAL Dresden.xml	Allogeneic (related)	CodeListItem: Stem cell transplantation type	boolean	Null
1196	[C1144149, C0808070]	1	0	0	0	1	0	0	0	0	0	1.0	Date start Lenalidomide	3027	0.927106	ODMjoin - HOVON 132.xml	Date start Lenalidomide	ItemDef	date	dd/mm/yyyy
1197	[C0013018, C0011008, C0005615]	1	0	0	0	1	0	0	0	0	0	1.0	Donor date of birth	3028	0.927412	ODMjoin - HOVON 132.xml	Donor date of birth	ItemDef	date	dd/mm/yyyy
1198	[C0011008, C0086345]	1	0	0	0	0	0	0	1	0	0	1.0	Molekulargenetik: Datum	3029	0.927718	ODMjoin - Pazopanib.xml	Molekulargenetik: Datum	ItemDef	date	Null
1199	[C0449438, C0023516]	1	0	0	0	0	0	0	1	0	0	1.0	Leucocytes status	3030	0.928025	ODMjoin - Pazopanib.xml	Leucocytes status	ItemDef	text	Null
1200	[C1335499, C0035020]	1	0	0	1	0	0	0	0	0	0	1.0	Relapse or progression	3031	0.928331	ODMjoin - EBMT.xml	Relapse or progression	CodeListItem: Cause of death	boolean	Null
1201	[C0677874, C0205436]	1	0	0	1	0	0	0	0	0	0	1.0	Complete Remission Number of this remission 2nd	3032	0.928637	ODMjoin - EBMT.xml	Complete Remission Number of this remission 2nd	CodeListItem: Disease Hematological Status	boolean	Null
1202	[C0677874, C0205435]	1	0	0	1	0	0	0	0	0	0	1.0	Complete Remission Number of this remission 1st	3033	0.928943	ODMjoin - EBMT.xml	Complete Remission Number of this remission 1st	CodeListItem: Disease Hematological Status	boolean	Null
1203	[C0005953, C0229664]	1	0	0	0	1	0	0	0	0	0	1.0	BM + PB	3034	0.92925	ODMjoin - HOVON 132.xml	BM + PB	CodeListItem: Source of stem cells	boolean	Null
1204	[C0019196, C0019189]	1	1	0	0	0	0	0	0	0	0	1.0	Evicence of chronic hepatitis	3035	0.929556	ODMjoin - AMLSG 21-13.xml	Evicence of chronic hepatitis	ItemDef	boolean	Null
1205	[C0677874, C0205437]	1	0	0	1	0	0	0	0	0	0	1.0	Complete Remission Number of this remission 3rd or higher	3036	0.929862	ODMjoin - EBMT.xml	Complete Remission Number of this remission 3rd or higher	CodeListItem: Disease Hematological Status	boolean	Null
1206	[C0456532, C0456878]	1	0	0	0	0	0	1	0	0	0	1.0	Degree of certainty of TNM classification (observable entity)	3037	0.930168	ODMjoin - ONDIS - german_quality_management.xml	Degree of certainty of TNM classification (observable entity)	ItemDef	string	Null
1207	[C0019993, C0392360]	1	1	0	0	0	0	0	0	0	0	1.0	Reason(s) for Hospitalisation(s)	3038	0.930475	ODMjoin - AMLSG 21-13.xml	Reason(s) for Hospitalisation(s)	ItemDef	text	Null
1208	[C0456878, C0456533]	1	0	0	0	0	0	1	0	0	0	1.0	Degree of certainty of TNM classification (observable entity)	3039	0.930781	ODMjoin - ONDIS - german_quality_management.xml	Degree of certainty of TNM classification (observable entity)	ItemDef	string	Null
1209	[C1982687, C0523113]	1	0	0	0	0	0	0	1	0	0	1.0	5. measurable disease burden (blasts in bm and/or pb	3040	0.931087		ODMjoin - Pazopanib.xml	5. measurable disease burden (blasts in bm and/or pb, extramedullary blasts [chloroma])	ItemDef	boolean	Null
1210	[C0011008, C0581714]	1	1	0	0	0	0	0	0	0	0	1.0	Date of Buccal Swab	3041	0.931394	ODMjoin - AMLSG 21-13.xml	Date of Buccal Swab	ItemDef	date	Null
1211	[C0011008, C0019993]	1	1	0	0	0	0	0	0	0	0	1.0	Date of first Hospitalisation	3042	0.9317	ODMjoin - AMLSG 21-13.xml	Date of first Hospitalisation	ItemDef	date	Null
1212	[C0220650, C0456875]	1	0	0	0	0	0	1	0	0	0	1.0	C-factor status	3043	0.932006	ODMjoin - ONDIS - german_quality_management.xml	C-factor status	ItemDef	integer	Null
1213	[C0748054, |C0204523]	1	0	0	0	0	0	0	0	1	0	1.0	Mental disorders (Depression or anxiety	3044	0.932312		ODMjoin - SAL Dresden.xml	Mental disorders (Depression or anxiety, psychiatric counseling or treatment require):	ItemDef	integer	Null
1214	[C0015608, C0023467]	1	0	0	0	1	0	0	0	0	0	1.0	*Specify family relation	3045	0.932619	ODMjoin - HOVON 132.xml	*Specify family relation	ItemDef	text	Null
1215	[C0524463, C0332448]	1	0	0	0	0	0	1	0	0	0	1.0	organ capsule infiltration	3046	0.932925	ODMjoin - ONDIS - german_quality_management.xml	organ capsule infiltration	ItemDef	integer	Null
1216	[C1705576, C3179133]	1	0	0	0	0	0	0	0	1	0	1.0	Allogeneic (unrelated)	3047	0.933231	ODMjoin - SAL Dresden.xml	Allogeneic (unrelated)	CodeListItem: Stem cell transplantation type	boolean	Null
1217	[C0086252, C0011008]	1	0	0	0	1	0	0	0	0	0	1.0	Date of last RBC transfusion	3048	0.933538	ODMjoin - HOVON 132.xml	Date of last RBC transfusion	ItemDef	date	dd/mm/yyyy
1218	[C0011008, C0034656]	1	0	0	0	1	0	0	0	0	0	1.0	Date of Randomization	3049	0.933844	ODMjoin - HOVON 132.xml	Date of Randomization	ItemDef	date	dd/mm/yyyy
1219	[C0444503, C1298907]	1	0	0	0	0	0	1	0	0	0	1.0	Yes	3050	0.93415		ODMjoin - ONDIS - german_quality_management.xml	Yes, breakthrough	CodeListItem: organ capsule infiltration	boolean	Null
1220	[C2827422, C0023516]	1	0	0	0	0	0	0	1	0	0	1.0	Leukozyten Faktor	3051	0.934456	ODMjoin - Pazopanib.xml	Leukozyten Faktor	ItemDef	float	Null
1221	[C0031507, C2986497]	1	0	0	0	1	0	0	0	0	0	1.0	Phenytoin total dose	3052	0.934763	ODMjoin - HOVON 132.xml	Phenytoin total dose	ItemDef	float	mg
1222	[C0019196, C0267797]	1	1	0	0	0	0	0	0	0	0	1.0	Evidence of acute Hepatitis	3053	0.935069	ODMjoin - AMLSG 21-13.xml	Evidence of acute Hepatitis	ItemDef	boolean	Null
1223	[C0011008, C1514893, C0856825]	1	0	0	1	0	0	0	0	0	0	1.0	Date of resolution	3054	0.935375	ODMjoin - EBMT.xml	Date of resolution	ItemDef	date	yyyy/mm/dd
1224	[C1269968, C1707258]	1	0	0	0	0	0	1	0	0	0	1.0	Status of perineural invasion cannot be assessed	3055	0.935681	ODMjoin - ONDIS - german_quality_management.xml	Status of perineural invasion cannot be assessed	CodeListItem: Perineural Invasion	boolean	Null
1225	[C1513483, C1517990]	1	0	0	0	0	0	0	1	0	0	1.0	Zytogenetik: -7/7q-	3056	0.935988	ODMjoin - Pazopanib.xml	Zytogenetik: -7/7q-	ItemDef	text	Null
1226	[C0030705, C0019721]	1	0	0	0	1	0	0	0	0	0	1.0	HLA Patient	3057	0.936294	ODMjoin - HOVON 132.xml	HLA Patient	ItemGroup	Complex Item	Null
1227	[C0806914, C0020402]	1	1	0	0	0	0	0	0	0	0	1.0	Administration of Hydroxyurea before start of Induction I?	3058	0.9366	ODMjoin - AMLSG 21-13.xml	Administration of Hydroxyurea before start of Induction I?	ItemDef	boolean	Null
1228	[C0456533, C0456885]	1	0	0	0	0	0	1	0	0	0	1.0	TNM Stage descriptor	3059	0.936907	ODMjoin - ONDIS - german_quality_management.xml	TNM Stage descriptor	ItemDef	string	Null
1229	[C0205210, C0035020]	1	0	0	1	0	0	0	0	0	0	1.0	Cinical/haematological relapse or progression	3060	0.937213	ODMjoin - EBMT.xml	Cinical/haematological relapse or progression	ItemDef	integer	Null
1230	[C0456532, C0456885]	1	0	0	0	0	0	1	0	0	0	1.0	TNM Stage descriptor	3061	0.937519	ODMjoin - ONDIS - german_quality_management.xml	TNM Stage descriptor	ItemDef	string	Null
1231	[C1144149, C0304231]	1	0	0	0	1	0	0	0	0	0	1.0	Arm B: Maintenance with Lenalidomide	3062	0.937825	ODMjoin - HOVON 132.xml	Arm B: Maintenance with Lenalidomide	CodeListItem: Treatment arm allocated	boolean	Null
1232	[C0013227, C0032972]	1	0	0	0	1	0	0	0	0	0	1.0	Trial Medication and Outcome	3063	0.938132	ODMjoin - HOVON 132.xml	Trial Medication and Outcome	ItemGroup	Complex Item	Null
1233	[C0151773, C0442821]	1	0	0	0	0	0	0	1	0	0	1.0	stark hypozellulär	3064	0.938438	ODMjoin - Pazopanib.xml	stark hypozellulär	CodeListItem: Zytologie: Zellularität	boolean	Null
1234	[C0011008, C1522577]	1	0	0	0	1	0	0	0	0	0	1.0	Date of follow up report (in case of new data).	3065	0.938744	ODMjoin - HOVON 132.xml	Date of follow up report (in case of new data).	ItemDef	date	dd/mm/yyyy
1235	[C0014412, C0011008]	1	0	0	0	1	0	0	0	0	0	1.0	Exposure to Toxic agents since year	3066	0.939051	ODMjoin - HOVON 132.xml	Exposure to Toxic agents since year	ItemDef	date	Null
1236	[C0011008, C0229664]	1	0	0	0	1	0	0	0	0	0	1.0	Blood sampling date	3067	0.939357	ODMjoin - HOVON 132.xml	Blood sampling date	ItemDef	date	Null
1237	[CL364362, C0475445]	1	0	0	0	0	0	1	0	0	0	1.0	Tumor site	3068	0.939663	ODMjoin - ONDIS - german_quality_management.xml	Tumor site	ItemDef	integer	Null
1238	[C3714514, C0009488]	1	0	0	0	1	0	0	0	0	0	1.0	Serious active infections	3069	0.939969	ODMjoin - HOVON 132.xml	Serious active infections	ItemDef	boolean	Null
1239	[C2316983, C0027651]	1	0	0	0	1	0	0	0	0	0	1.0	Oncological disease Date of diagnosis	3070	0.940276	ODMjoin - HOVON 132.xml	Oncological disease Date of diagnosis	ItemDef	date	Null
1240	[C1306673, C0023884, C0856825]	1	0	0	1	0	0	0	0	0	0	1.0	Stage liver	3071	0.940582	ODMjoin - EBMT.xml	Stage liver	ItemDef	integer	Null
1241	[C0024115, C0205081]	1	0	0	0	0	0	0	0	1	0	1.0	Moderate pulmonary disease (DLco and / or FEV1> 65% -80% or Dyspnea by light activity):	3072	0.940888	ODMjoin - SAL Dresden.xml	Moderate pulmonary disease (DLco and / or FEV1> 65% -80% or Dyspnea by light activity):	ItemDef	integer	Null
1242	[C1442461, C1522577]	1	1	0	0	0	0	0	0	0	0	1.0	after 3 Months	3073	0.941194	ODMjoin - AMLSG 21-13.xml	after 3 Months	CodeListItem: Maintenance Month	boolean	Null
1243	[C0456875, C0346989]	1	0	0	0	0	0	1	0	0	0	1.0	C-factor status	3074	0.941501	ODMjoin - ONDIS - german_quality_management.xml	C-factor status	ItemDef	integer	Null
1244	[C0008625, C0796367]	1	0	0	0	0	0	0	1	0	0	1.0	Zytogenetik: 11q23 - aberrations	3075	0.941807	ODMjoin - Pazopanib.xml	Zytogenetik: 11q23 - aberrations	ItemDef	text	Null
1245	[C1276413, C1553904]	1	1	0	0	0	0	0	0	0	0	1.0	Further Therapy planned	3076	0.942113	ODMjoin - AMLSG 21-13.xml	Further Therapy planned	ItemDef	boolean	Null
1246	[C0678852, C0205411]	1	0	0	0	0	0	0	1	0	0	1.0	9. adequate organ function as defined in the study protocol	3077	0.94242	ODMjoin - Pazopanib.xml	9. adequate organ function as defined in the study protocol	ItemDef	boolean	Null
1247	[C0035020, C0205436]	1	0	0	1	0	0	0	0	0	0	1.0	Relapse Number of this relapse 2nd	3078	0.942726	ODMjoin - EBMT.xml	Relapse Number of this relapse 2nd	CodeListItem: Disease Hematological Status	boolean	Null
1248	[C0205437, C0035020]	1	0	0	1	0	0	0	0	0	0	1.0	Relapse Number of this relapse 3rd or higher	3079	0.943032	ODMjoin - EBMT.xml	Relapse Number of this relapse 3rd or higher	CodeListItem: Disease Hematological Status	boolean	Null
1249	[C0205435, C0035020]	1	0	0	1	0	0	0	0	0	0	1.0	Relapse Number of this relapse 1st	3080	0.943338	ODMjoin - EBMT.xml	Relapse Number of this relapse 1st	CodeListItem: Disease Hematological Status	boolean	Null
1250	[C0450254, C0009450]	1	0	0	1	0	0	0	0	0	0	1.0	AML Pathogens of interest	3081	0.943645	ODMjoin - EBMT.xml	AML Pathogens of interest	ItemDef	text	Null
1251	[C0411265, C0597535]	1	0	0	0	1	0	0	0	0	0	1.0	Harvesting successful	3082	0.943951	ODMjoin - HOVON 132.xml	Harvesting successful	ItemDef	boolean	Null
1252	[C0011008, C1299575]	1	0	0	0	0	0	0	1	0	0	1.0	Studienabbruch: Neue anti-leuk Ther - Datum	3083	0.944257	ODMjoin - Pazopanib.xml	Studienabbruch: Neue anti-leuk Ther - Datum	ItemDef	date	Null
1253	[C0441800, C0856825]	1	0	0	1	0	0	0	0	0	0	1.0	Acute Graft versus Host Disease (aGvHD) - Grade	3084	0.944564	ODMjoin - EBMT.xml	Acute Graft versus Host Disease (aGvHD) - Grade	ItemDef	integer	Null
1254	[C3665472, C0808070]	1	0	0	0	1	0	0	0	0	0	1.0	Chemotherapy/Radiotherapy Date or year start	3085	0.94487	ODMjoin - HOVON 132.xml	Chemotherapy/Radiotherapy Date or year start	ItemDef	date	Null
1255	[C0005863, C0005953]	1	0	0	0	0	0	0	1	0	0	1.0	Target-Rez-Phosph. Knochenm.: Western Blot nd	3086	0.945176	ODMjoin - Pazopanib.xml	Target-Rez-Phosph. Knochenm.: Western Blot nd	ItemDef	text	Null
1256	[C0456875, C0494165]	1	0	0	0	0	0	1	0	0	0	1.0	C-factor status	3087	0.945482	ODMjoin - ONDIS - german_quality_management.xml	C-factor status	ItemDef	integer	Null
1257	[C1333567, C0456603]	1	0	0	0	0	0	0	0	1	0	1.0	When yes	3088	0.945789		ODMjoin - SAL Dresden.xml	When yes, FLT3-ITD ratio:	ItemDef	text	Null
1258	[C0035020, C0011065]	1	0	0	0	1	0	0	0	0	0	1.0	early relapse/progression/death	3089	0.946095	ODMjoin - HOVON 132.xml	early relapse/progression/death	CodeListItem: Donor available	boolean	Null
1259	[C0523113, C1335499]	1	0	0	0	0	0	0	1	0	0	1.0	Periphere Blasten: Progredienz der AML	3090	0.946401	ODMjoin - Pazopanib.xml	Periphere Blasten: Progredienz der AML	ItemDef	text	Null
1260	[C0346979, C0456875]	1	0	0	0	0	0	1	0	0	0	1.0	C-factor status	3091	0.946708	ODMjoin - ONDIS - german_quality_management.xml	C-factor status	ItemDef	integer	Null
1261	[C0014412, C2348235]	1	0	0	0	1	0	0	0	0	0	1.0	Toxic agents Specification	3092	0.947014	ODMjoin - HOVON 132.xml	Toxic agents Specification	ItemDef	text	Null
1262	[C0038250, C0449416]	1	0	0	0	1	0	0	0	0	0	1.0	Source of stem cells (actually infused)	3093	0.94732	ODMjoin - HOVON 132.xml	Source of stem cells (actually infused)	ItemDef	integer	Null
1263	[C0004398, C1273607]	1	0	0	0	0	0	1	0	0	0	1.0	Total Gleason Score for Prostate Cancer	3094	0.947626	ODMjoin - ONDIS - german_quality_management.xml	Total Gleason Score for Prostate Cancer	ItemDef	integer	Null
1264	[C2735088, C0006826]	1	0	0	0	0	0	0	1	0	0	1.0	2. history of cancer that according to the investigator might confound the assessment of the endpoints of the study	3095	0.947933	ODMjoin - Pazopanib.xml	2. history of cancer that according to the investigator might confound the assessment of the endpoints of the study	ItemDef	boolean	Null
1265	[C0027765, C0009488]	1	0	0	0	1	0	0	0	0	0	1.0	Severe neurological or psychiatric disease	3096	0.948239	ODMjoin - HOVON 132.xml	Severe neurological or psychiatric disease	ItemDef	boolean	Null
1266	[C2732750, C0677944]	1	0	0	0	0	0	1	0	0	0	1.0	Number of sentinel lymph nodes involved	3097	0.948545	ODMjoin - ONDIS - german_quality_management.xml	Number of sentinel lymph nodes involved	ItemDef	integer	Null
1267	[C1550411, C0011065]	1	0	0	0	0	1	0	0	0	0	1.0	Death before 100 days after Transplantation	3098	0.948851	ODMjoin - Knappschaft Bochum Langendreer.xml	Death before 100 days after Transplantation	ItemDef	boolean	Null
1268	[C0001758, C0205197]	1	0	0	0	0	0	1	0	0	0	1.0	Aftercare completed	3099	0.949158	ODMjoin - ONDIS - german_quality_management.xml	Aftercare completed	CodeListItem: reason for termination	boolean	Null
1269	[C1455147, C0877248]	1	1	0	0	0	0	0	0	0	0	1.0	Dasatinib	3100	0.949464	ODMjoin - AMLSG 21-13.xml	Dasatinib	ItemDef	integer	Null
1270	[C2986669, C1518422]	1	0	0	0	0	0	1	0	0	0	1.0	not clarified	3101	0.94977	ODMjoin - ONDIS - german_quality_management.xml	not clarified	CodeListItem: Tumor Status	boolean	Null
1271	[C1273604, C0004398]	1	0	0	0	0	0	1	0	0	0	1.0	Primary Gleason Pattern	3102	0.950077	ODMjoin - ONDIS - german_quality_management.xml	Primary Gleason Pattern	ItemDef	integer	Null
1272	[C0449820, C1516737]	1	0	0	0	1	0	0	0	0	0	1.0	Comorbidity score	3103	0.950383	ODMjoin - HOVON 132.xml	Comorbidity score	ItemDef	float	Null
1273	[C1273605, C0004398]	1	0	0	0	0	0	1	0	0	0	1.0	Secondary Gleason Pattern	3104	0.950689	ODMjoin - ONDIS - german_quality_management.xml	Secondary Gleason Pattern	ItemDef	integer	Null
1274	[C0424350, C0031831]	1	0	0	0	0	0	1	0	0	0	1.0	uncooperative physician	3105	0.950995	ODMjoin - ONDIS - german_quality_management.xml	uncooperative physician	CodeListItem: reason for termination	boolean	Null
1275	[C0205082, C0024115, C0205081]	1	0	0	0	0	0	0	0	1	0	1.0	Severe pulmonary disease (DLco and / or FEV1 Ôëñ65% or resting dyspnea or oxygen need):	3106	0.951302	ODMjoin - SAL Dresden.xml	Severe pulmonary disease (DLco and / or FEV1 Ôëñ65% or resting dyspnea or oxygen need):	ItemDef	integer	Null
1276	[C0022625, C0013227, C0683610]	1	0	0	0	0	0	0	1	0	0	1.0	itraconazole	3107	0.951608	voriconazole	fluconazole (antifungals)		ODMjoin - Pazopanib.xml	itraconazole, ketoconazole, voriconazole, fluconazole (antifungals)	ItemDef	boolean	Null
1277	[C0019638, C0393009]	1	0	0	0	1	0	0	0	0	0	1.0	Level of evidence - Pathologically confirmed	3108	0.951914	ODMjoin - HOVON 132.xml	Level of evidence - Pathologically confirmed	ItemDef	integer	Null
1278	[C0059985, C2986497]	1	0	0	0	1	0	0	0	0	0	1.0	Fludarabine total dose	3109	0.952221	ODMjoin - HOVON 132.xml	Fludarabine total dose	ItemDef	float	mg
1279	[C0806020, C0877248]	1	0	0	0	1	0	0	0	0	0	1.0	Date end	3110	0.952527	ODMjoin - HOVON 132.xml	Date end	ItemDef	date	dd/mm/yyyy
1280	[C1442488, C0205177, C0009488]	1	0	0	0	1	0	0	0	0	0	1.0	Active at baseline	3111	0.952833	ODMjoin - HOVON 132.xml	Active at baseline	ItemDef	boolean	Null
1281	[C1292778, C0027022]	1	0	0	1	0	0	0	0	0	0	1.0	MD/MPN	3112	0.953139	ODMjoin - EBMT.xml	MD/MPN	CodeListItem: Primary disease diagnosis	boolean	Null
1282	[C0011008, C0032976]	1	1	0	0	0	0	0	0	0	0	1.0	Pregnancy test date	3113	0.953446	ODMjoin - AMLSG 21-13.xml	Pregnancy test date	ItemDef	date	Null
1283	[C0018941, C0220825]	1	0	0	0	1	0	0	0	0	0	1.0	Hematological Evaluations	3114	0.953752	ODMjoin - HOVON 132.xml	Hematological Evaluations	ItemGroup	Complex Item	Null
1284	[C0209368, C0806914]	1	0	0	0	1	0	0	0	0	0	1.0	Mycophenolate (Myfortic) given	3115	0.954058	ODMjoin - HOVON 132.xml	Mycophenolate (Myfortic) given	ItemDef	boolean	Null
1285	[C1521826, C0808070]	1	0	0	0	0	0	0	1	0	0	1.0	Gabe von Pazopanib: Start - Datum	3116	0.954364	ODMjoin - Pazopanib.xml	Gabe von Pazopanib: Start - Datum	ItemDef	date	Null
1286	[C0205420, C0392920]	1	0	0	0	0	0	0	1	0	0	1.0	11. concurrent cytoreductive chemotherapy (hydroxyurea must be discontinued at least one day before start of study medication)	3117	0.954671	ODMjoin - Pazopanib.xml	11. concurrent cytoreductive chemotherapy (hydroxyurea must be discontinued at least one day before start of study medication)	ItemDef	boolean	Null
1287	[C0877248, C0011065]	1	1	0	0	0	0	0	0	0	0	1.0	Death related to AE	3118	0.954977	ODMjoin - AMLSG 21-13.xml	Death related to AE	CodeListItem: Grade of Adverse Event	boolean	Null
1288	[C2114510, C1144149]	1	0	0	0	1	0	0	0	0	0	1.0	Previous therapy with lenalidomide	3119	0.955283	ODMjoin - HOVON 132.xml	Previous therapy with lenalidomide	ItemDef	boolean	Null
1289	[C0022658, C2945599]	1	0	0	0	0	0	0	0	1	0	1.0	Mild kidney disease (Blood serum creatinine 1.2-2 mg / dl):	3120	0.95559	ODMjoin - SAL Dresden.xml	Mild kidney disease (Blood serum creatinine 1.2-2 mg / dl):	ItemDef	integer	Null
1290	[C0806914, C0025677]	1	0	0	0	1	0	0	0	0	0	1.0	MTX given	3121	0.955896	ODMjoin - HOVON 132.xml	MTX given	ItemDef	boolean	Null
1291	[C0582172, C1142560, C0909381]	1	0	0	0	1	0	0	0	0	0	1.0	CMV reactivation	3122	0.956202		ODMjoin - HOVON 132.xml	CMV reactivation, which is not responsive to first line valganciclovir	ItemDef	boolean	Null
1292	[C1851466, C1515794]	1	0	0	1	0	0	0	0	0	0	1.0	AML with t(8;21)(q22;q22); RUNX1-RUNX1T1	3123	0.956508	ODMjoin - EBMT.xml	AML with t(8;21)(q22;q22); RUNX1-RUNX1T1	CodeListItem: WHO Classification AML	boolean	Null
1293	[C0805839, |C1148348]	1	0	0	1	0	0	0	0	0	0	1.0	Date of last contact or death	3124	0.956815	ODMjoin - EBMT.xml	Date of last contact or death	ItemDef	date	yyyy/mm/dd
1294	[C0011008, C0032961]	1	0	0	0	1	0	0	0	0	0	1.0	Date of initial report (within 24 hours)	3125	0.957121	ODMjoin - HOVON 132.xml	Date of initial report (within 24 hours)	ItemDef	date	dd/mm/yyyy
1295	[C0030389, C0035473, C0021400]	1	0	0	1	0	0	0	0	0	0	1.0	Other respiratory virus (influenza	3126	0.957427	rhinovirus)		ODMjoin - EBMT.xml	Other respiratory virus (influenza, parainfluenza, rhinovirus)	CodeListItem: AML Pathogens of interest	boolean	Null
1296	[C0678257, C0449394]	1	0	0	0	0	0	1	0	0	0	1.0	Description Staging System	3127	0.957734	ODMjoin - ONDIS - german_quality_management.xml	Description Staging System	ItemDef	string	Null
1297	[C0677874, C0010802]	1	0	0	1	0	0	0	0	0	0	1.0	Complete cytogenetic remission (fill in only if cytogenetic abnormality/ies detected at diagnosis)	3128	0.95804	ODMjoin - EBMT.xml	Complete cytogenetic remission (fill in only if cytogenetic abnormality/ies detected at diagnosis)	ItemDef	integer	Null
1298	[C0011008, C0087111]	1	0	0	1	0	0	0	0	0	0	1.0	Treatment start date	3129	0.958346	ODMjoin - EBMT.xml	Treatment start date	ItemDef	date	yyyy/mm/dd
1299	[C0205081, C0201913, C0023895]	1	0	0	0	0	0	0	0	1	0	1.0	Moderately-severe liver disease (Liver Cirrhosis	3130	0.958652		ODMjoin - SAL Dresden.xml	Moderately-severe liver disease (Liver Cirrhosis, bilirubin> 1.5x ULN or AST / ALT> 2.5x ULN):	ItemDef	integer	Null
1300	[C0019993, C1515051]	1	1	0	0	0	0	0	0	0	0	1.0	Duration of all Hospitalsations in this Cycle	3131	0.958959	ODMjoin - AMLSG 21-13.xml	Duration of all Hospitalsations in this Cycle	ItemDef	integer	Nights
1301	[C2348235, C0949634]	1	0	0	0	1	0	0	0	0	0	1.0	Chemotherapy/Radiotherapy Specification	3132	0.959265	ODMjoin - HOVON 132.xml	Chemotherapy/Radiotherapy Specification	ItemDef	text	Null
1302	[C0420590, C0242318]	1	0	0	0	1	0	0	0	0	0	1.0	#If no	3133	0.959571		ODMjoin - HOVON 132.xml	#If no, reason why not	ItemDef	integer	Null
1303	[C1704632, C0472699]	1	0	0	1	0	0	0	0	0	0	1.0	Status of Disease at HSCT	3134	0.959877	ODMjoin - EBMT.xml	Status of Disease at HSCT	ItemGroup	Complex Item	Null
1304	[C0919553, C0004398]	1	0	0	0	0	0	1	0	0	0	1.0	Histologic Grade	3135	0.960184	ODMjoin - ONDIS - german_quality_management.xml	Histologic Grade	ItemDef	integer	Null
1305	[C0420496, C1276413]	1	1	0	0	0	0	0	0	0	0	1.0	Inpatient Hospitalisation during Cycle	3136	0.96049	ODMjoin - AMLSG 21-13.xml	Inpatient Hospitalisation during Cycle	ItemGroup	Complex Item	Null
1306	[C1868885, C0020538]	1	0	0	0	0	0	0	1	0	0	1.0	4. poorly controlled hypertension [defined as systolic blood pressure (sbp) of ÔëÑ140 mmhg or diastolic blood pressure (dbp) of ÔëÑ90 mmhg]. note: initiation or adjustment of antihypertensive medication(s) is permitted prior to study entry. bp must be re-assessed on two occasions that are separated by a minimum of 1 hour; on each of these occasions	3137	0.960796		ODMjoin - Pazopanib.xml	4. poorly controlled hypertension [defined as systolic blood pressure (sbp) of ÔëÑ140 mmhg or diastolic blood pressure (dbp) of ÔëÑ90 mmhg]. note: initiation or adjustment of antihypertensive medication(s) is permitted prior to study entry. bp must be re-assessed on two occasions that are separated by a minimum of 1 hour; on each of these occasions, the mean (of 3 readings) sbp / dbp values from …	ItemDef	boolean	Null
1307	[C0011008, C0037088]	1	0	0	0	0	0	0	1	0	0	1.0	Klinischer Befund: Datum	3138	0.961103	ODMjoin - Pazopanib.xml	Klinischer Befund: Datum	ItemDef	date	Null
1308	[C0392360, C0679006]	1	0	0	0	0	0	0	1	0	0	1.0	Pazopanib abgesetzt: decision of physician - reason	3139	0.961409	ODMjoin - Pazopanib.xml	Pazopanib abgesetzt: decision of physician - reason	ItemDef	text	Null
1309	[C2826701, C0421451]	1	0	0	0	0	0	0	1	0	0	1.0	Geburtsdatum: Monat	3140	0.961715	ODMjoin - Pazopanib.xml	Geburtsdatum: Monat	ItemDef	integer	Null
1310	[C3463824, C0449560]	1	0	0	0	1	0	0	0	0	0	1.0	MDS Subtype	3141	0.962021	ODMjoin - HOVON 132.xml	MDS Subtype	ItemDef	integer	Null
1311	[C0700325, C0481504]	1	0	0	0	1	0	0	0	0	0	1.0	observation/maintenance (1-6)	3142	0.962328	ODMjoin - HOVON 132.xml	observation/maintenance (1-6)	CodeListItem: Form related to	boolean	Null
1312	[C1550411, C1882407]	1	0	0	0	0	1	0	0	0	0	1.0	Platelets self-sustaining after 21 days	3143	0.962634	ODMjoin - Knappschaft Bochum Langendreer.xml	Platelets self-sustaining after 21 days	ItemDef	boolean	Null
1313	[C0806914, C0010592]	1	0	0	0	1	0	0	0	0	0	1.0	Cyclosporin given	3144	0.96294	ODMjoin - HOVON 132.xml	Cyclosporin given	ItemDef	boolean	Null
1314	[C0041165, C0013227, C0683610, C0907410, C0055856]	1	0	0	0	0	0	0	1	0	0	1.0	15. patients taking any of the following prohibited medication: clarithromycin	3145	0.963247	troleandomycin (antibiotics)		ODMjoin - Pazopanib.xml	15. patients taking any of the following prohibited medication: clarithromycin, telithromycin, troleandomycin (antibiotics)	ItemDef	boolean	Null
1315	[C0677960, C3845569]	1	0	0	0	1	0	0	0	0	0	1.0	*Specify	3146	0.963553	ODMjoin - HOVON 132.xml	*Specify	ItemDef	text	Null
1316	[C0439228, C3665472]	1	0	0	0	0	0	0	0	1	0	1.0	Days:	3147	0.963859	ODMjoin - SAL Dresden.xml	Days:	ItemDef	text	Null
1317	[C0005821, C2713244]	1	1	0	0	0	0	0	0	0	0	1.0	Number of platelet concentrates Random / Pool	3148	0.964165	ODMjoin - AMLSG 21-13.xml	Number of platelet concentrates Random / Pool	ItemDef	integer	Null
1318	[C1306673, C0856825]	1	0	0	1	0	0	0	0	0	0	1.0	Stage skin	3149	0.964472	ODMjoin - EBMT.xml	Stage skin	ItemDef	integer	Null
1319	[C0024115, C2945599]	1	0	0	0	0	0	0	0	1	0	1.0	mild pulmonary disease (DLco and / or FEV1> 80% or dyspnea by moderate activities):	3150	0.964778	ODMjoin - SAL Dresden.xml	mild pulmonary disease (DLco and / or FEV1> 80% or dyspnea by moderate activities):	ItemDef	integer	Null
1320	[C3665472, C2348235]	1	0	0	0	1	0	0	0	0	0	1.0	Chemotherapy/Radiotherapy Specification	3151	0.965084	ODMjoin - HOVON 132.xml	Chemotherapy/Radiotherapy Specification	ItemDef	text	Null
1321	[C0449438, C2697886]	1	0	0	0	0	0	0	1	0	0	1.0	AE: End date Status	3152	0.965391	ODMjoin - Pazopanib.xml	AE: End date Status	ItemDef	text	Null
1322	[C0205276, C0686619]	1	0	0	0	0	0	1	0	0	0	1.0	Metastatic Malignant Neoplasm to the regional Lymph Nodes	3153	0.965697	ODMjoin - ONDIS - german_quality_management.xml	Metastatic Malignant Neoplasm to the regional Lymph Nodes	ItemDef	integer	Null
1323	[C0026376, C1514815]	1	0	0	0	0	0	0	0	1	0	1.0	primary refractory; molecular	3154	0.966003	ODMjoin - SAL Dresden.xml	primary refractory; molecular	CodeListItem: complete remission	boolean	Null
1324	[C3665472, C0011008]	1	0	0	0	0	0	0	0	1	0	1.0	Date of chemotherapy:	3155	0.966309	ODMjoin - SAL Dresden.xml	Date of chemotherapy:	ItemDef	date	Null
1325	[C0476431, C0449475]	1	0	0	0	1	0	0	0	0	0	1.0	Abnormalities present in	3156	0.966616	ODMjoin - HOVON 132.xml	Abnormalities present in	ItemDef	integer	Null
1326	[C0013227, C0808070]	1	1	0	0	0	0	0	0	0	0	1.0	Start Date of Medication	3157	0.966922	ODMjoin - AMLSG 21-13.xml	Start Date of Medication	ItemDef	date	Null
1327	[C1301584, C1299487]	1	0	0	0	0	0	0	0	1	0	1.0	Patient's surname:	3158	0.967228	ODMjoin - SAL Dresden.xml	Patient's surname:	ItemDef	text	Null
1328	[C0542080, C0442821]	1	0	0	0	0	0	0	1	0	0	1.0	stark hyperzellulär	3159	0.967534	ODMjoin - Pazopanib.xml	stark hyperzellulär	CodeListItem: Zytologie: Zellularität	boolean	Null
1329	[C0087130, C0006826]	1	0	0	0	0	0	1	0	0	0	1.0	Death by neoplasm uncertain	3160	0.967841	ODMjoin - ONDIS - german_quality_management.xml	Death by neoplasm uncertain	CodeListItem: Cause of death	boolean	Null
1330	[C2986497, C1144149]	1	0	0	0	1	0	0	0	0	0	1.0	Lenalidomide Total dose actually given	3161	0.968147	ODMjoin - HOVON 132.xml	Lenalidomide Total dose actually given	ItemDef	float	mg
1331	[C0022658, C0205082, C0205081]	1	0	0	0	0	0	0	0	1	0	1.0	Moderately-severe kidney Disease (Blood serum creatinine> 2 mg / dl	3162	0.968453	state after Kidney transplantation):		ODMjoin - SAL Dresden.xml	Moderately-severe kidney Disease (Blood serum creatinine> 2 mg / dl, dialysis dependent, state after Kidney transplantation):	ItemDef	integer	Null
1332	[C0007634, C1261273]	1	0	0	0	1	0	0	0	0	0	1.0	Number of cells with normal karyotype	3163	0.96876	ODMjoin - HOVON 132.xml	Number of cells with normal karyotype	ItemDef	float	Null
1333	[C0023467, C2316983]	1	0	0	0	1	0	0	0	0	0	1.0	Date of diagnosis of AML or MDS	3164	0.969066	ODMjoin - HOVON 132.xml	Date of diagnosis of AML or MDS	ItemDef	date	Null
1334	[C0392756, C0178602]	1	1	0	0	0	0	0	0	0	0	1.0	Dose reduced >10%	3165	0.969372	ODMjoin - AMLSG 21-13.xml	Dose reduced >10%	CodeListItem: Dose	boolean	Null
1335	[C1521826, C0806020]	1	0	0	0	0	0	0	1	0	0	1.0	Gabe von Pazopanib: Ende - Datum	3166	0.969678	ODMjoin - Pazopanib.xml	Gabe von Pazopanib: Ende - Datum	ItemDef	date	Null
1336	[C1455147, C0013227]	1	1	0	0	0	0	0	0	0	0	1.0	Dasatinib intake during last month (since last visit)	3167	0.969985	ODMjoin - AMLSG 21-13.xml	Dasatinib intake during last month (since last visit)	ItemGroup	Complex Item	Null
1337	[C1554961, C0023487]	1	0	0	0	0	0	0	1	0	0	1.0	2. histologically or cytologically confirmed diagnosis of aml relapsed after or refractory to at least one induction regimen	3168	0.970291	except for aml m3 (acute promyelocytic leukemia)		ODMjoin - Pazopanib.xml	2. histologically or cytologically confirmed diagnosis of aml relapsed after or refractory to at least one induction regimen, or patients with aml at initial diagnosis who are not eligible for allogeneic transplant or intensive induction chemotherapy, except for aml m3 (acute promyelocytic leukemia)	ItemDef	boolean	Null
1338	[C0011008, C0867389]	1	0	0	1	0	0	0	0	0	0	1.0	Date of onset	3169	0.970597	ODMjoin - EBMT.xml	Date of onset	ItemDef	date	yyyy/mm/dd
1339	[C1964257, C0455147]	1	0	0	0	1	0	0	0	0	0	1.0	observation/maintenance (1-6)	3170	0.970904	ODMjoin - HOVON 132.xml	observation/maintenance (1-6)	CodeListItem: Form related to	boolean	Null
1340	[C0011008, C0013516]	1	1	0	0	0	0	0	0	0	0	1.0	Echocardiography date	3171	0.97121	ODMjoin - AMLSG 21-13.xml	Echocardiography date	ItemDef	date	Null
1341	[C0472699, C0949634]	1	0	0	0	0	1	0	0	0	0	1.0	Comments (incl. former High dose chemotherapy/Stem cell transplantation	3172	0.971516	ODMjoin - Knappschaft Bochum Langendreer.xml	Comments (incl. former High dose chemotherapy/Stem cell transplantation	ItemDef	text	Null
1342	[C1514893, C0856825]	1	0	0	1	0	0	0	0	0	0	1.0	Resolution	3173	0.971822	ODMjoin - EBMT.xml	Resolution	ItemDef	integer	Null
1343	[C1455147, C0808070]	1	1	0	0	0	0	0	0	0	0	1.0	Start Date Desatinib intake	3174	0.972129	ODMjoin - AMLSG 21-13.xml	Start Date Desatinib intake	ItemDef	date	Null
1344	[C2931245, C0002874]	1	0	0	1	0	0	0	0	0	0	1.0	Bone marrow failure including Aplastic anaemia	3175	0.972435	ODMjoin - EBMT.xml	Bone marrow failure including Aplastic anaemia	CodeListItem: Primary disease diagnosis	boolean	Null
1345	[C1548562, C0178602]	1	1	0	0	0	0	0	0	0	0	1.0	not administered	3176	0.972741	ODMjoin - AMLSG 21-13.xml	not administered	CodeListItem: Dose	boolean	Null
1346	[C0201913, C0023895]	1	0	0	0	0	0	0	0	1	0	1.0	Mild liver disease (chronic hepatitis	3177	0.973047		ODMjoin - SAL Dresden.xml	Mild liver disease (chronic hepatitis, bilirubin> ULN - 1.5x ULN or AST / ALT> ULN - 2.5x ULN):	ItemDef	integer	Null
1347	[C0001758, C0019994]	1	0	0	0	0	0	1	0	0	0	1.0	aftercare in other hospital	3178	0.973354	ODMjoin - ONDIS - german_quality_management.xml	aftercare in other hospital	CodeListItem: reason for termination	boolean	Null
1348	[C0037993, C1301886]	1	1	0	0	0	0	0	0	0	0	1.0	Maximal spleen diameter	3179	0.97366		ODMjoin - AMLSG 21-13.xml	Maximal spleen diameter, sonographic	ItemDef	integer	cm
1349	[C0444930, C0589120]	1	0	0	0	0	0	0	1	0	0	1.0	Letztes Follow Up	3180	0.973966	ODMjoin - Pazopanib.xml	Letztes Follow Up	ItemDef	text	Null
1350	[C0020517, C1144149]	1	0	0	0	1	0	0	0	0	0	1.0	Previous serious toxicities related to the use of lenalidomide	3181	0.974273	ODMjoin - HOVON 132.xml	Previous serious toxicities related to the use of lenalidomide	ItemDef	integer	Null
1351	[C0013227, C0041755]	1	0	0	0	1	0	0	0	0	0	1.0	Related to	3182	0.974579	ODMjoin - HOVON 132.xml	Related to	ItemDef	integer	Null
1352	[C0162789, C0010802]	1	0	0	0	1	0	0	0	0	0	1.0	Did FISH confirm cytogenetic results	3183	0.974885	ODMjoin - HOVON 132.xml	Did FISH confirm cytogenetic results	ItemDef	integer	Null
1353	[C0449438, C2697888]	1	0	0	0	0	0	0	1	0	0	1.0	AE: Start date Status	3184	0.975191	ODMjoin - Pazopanib.xml	AE: Start date Status	ItemDef	text	Null
1354	[C0013227, C0683610, C0068485]	1	0	0	0	0	0	0	1	0	0	1.0	nefazodone (antidepressant)	3185	0.975498	ODMjoin - Pazopanib.xml	nefazodone (antidepressant)	ItemDef	boolean	Null
1355	[C0011008, C0023516]	1	0	0	0	0	0	0	1	0	0	1.0	Leukozyten anderes Datum	3186	0.975804	ODMjoin - Pazopanib.xml	Leukozyten anderes Datum	ItemDef	date	Null
1356	[C0346977, C0456875]	1	0	0	0	0	0	1	0	0	0	1.0	C-factor status	3187	0.97611	ODMjoin - ONDIS - german_quality_management.xml	C-factor status	ItemDef	integer	Null
1357	[C1272707, C1299575]	1	1	0	0	0	0	0	0	0	0	1.0	Reason for change of dose	3188	0.976417	ODMjoin - AMLSG 21-13.xml	Reason for change of dose	ItemDef	text	Null
1358	[C0008625, C1621812]	1	0	0	1	0	0	0	0	0	0	1.0	If done: number of metaphases with abnormalites	3189	0.976723	ODMjoin - EBMT.xml	If done: number of metaphases with abnormalites	ItemDef	float	Null
1359	[C0201850, C1519815]	1	0	0	0	1	0	0	0	0	0	1.0	Alkaline Phosphatase ULN	3190	0.977029	ODMjoin - HOVON 132.xml	Alkaline Phosphatase ULN	ItemDef	float	U/L
1360	[C3146298, C0302189]	1	0	0	1	0	0	0	0	0	0	1.0	Indication	3191	0.977335	ODMjoin - EBMT.xml	Indication	ItemDef	integer	Null
1361	[C0442504, C0004398]	1	0	0	0	0	0	1	0	0	0	1.0	place of autopsy	3192	0.977642	ODMjoin - ONDIS - german_quality_management.xml	place of autopsy	ItemDef	string	Null
1362	[C1522577, C0205455, C0439231]	1	0	0	0	0	0	0	0	1	0	1.0	9th month	3193	0.977948	ODMjoin - SAL Dresden.xml	9th month	CodeListItem: SpecimenCollectedTime	boolean	Null
1363	[C0011008, C3827940]	1	0	0	1	0	0	0	0	0	0	1.0	Date of Collection	3194	0.978254	ODMjoin - EBMT.xml	Date of Collection	ItemDef	date	yyyy/mm/dd
1364	[C0009450, C0009566]	1	0	0	1	0	0	0	0	0	0	1.0	Infection related complications	3195	0.97856	ODMjoin - EBMT.xml	Infection related complications	ItemDef	boolean	Null
1365	[C1283212, C0392360]	1	0	0	0	0	0	1	0	0	0	1.0	reason for termination	3196	0.978867	ODMjoin - ONDIS - german_quality_management.xml	reason for termination	ItemDef	integer	Null
1366	[C0205452, C1522577, C0439231]	1	0	0	0	0	0	0	0	1	0	1.0	6th month	3197	0.979173	ODMjoin - SAL Dresden.xml	6th month	CodeListItem: SpecimenCollectedTime	boolean	Null
1367	[C1518422, C1524084]	1	0	0	0	0	0	1	0	0	0	1.0	Grade not designated	3198	0.979479	ODMjoin - ONDIS - german_quality_management.xml	Grade not designated	CodeListItem: Histologic Grade	boolean	Null
1368	[C1522577, C0205458, C0439231]	1	0	0	0	0	0	0	0	1	0	1.0	12th month	3199	0.979786	ODMjoin - SAL Dresden.xml	12th month	CodeListItem: SpecimenCollectedTime	boolean	Null
1369	[C0027651, C2348235]	1	0	0	0	1	0	0	0	0	0	1.0	Oncological disease Specification	3200	0.980092	ODMjoin - HOVON 132.xml	Oncological disease Specification	ItemDef	text	Null
1370	[C1522577, C0439231, C0205449]	1	0	0	0	0	0	0	0	1	0	1.0	3rd month	3201	0.980398	ODMjoin - SAL Dresden.xml	3rd month	CodeListItem: SpecimenCollectedTime	boolean	Null
1371	[C0013893, C0472699]	1	0	1	0	0	0	0	0	0	0	1.0	Eligibility HSCT	3202	0.980704	ODMjoin - Döhner et al - international standard.xml	Eligibility HSCT	ItemDef	text	Null
1372	[C0205421, C0392756, C0178602]	1	1	0	0	0	0	0	0	0	0	1.0	Dose reduced and delayed	3203	0.981011	ODMjoin - AMLSG 21-13.xml	Dose reduced and delayed	CodeListItem: Dose	boolean	Null
1373	[C0038170, C0038402, C0018154, C0023859]	1	0	0	1	0	0	0	0	0	0	1.0	Other gram positive (i.e.: other streptococci	3204	0.981317	listeria ÔÇª)		ODMjoin - EBMT.xml	Other gram positive (i.e.: other streptococci, staphylococci, listeria ÔÇª)	CodeListItem: AML Pathogens of interest	boolean	Null
1374	[C0018939, C2348235]	1	0	0	0	1	0	0	0	0	0	1.0	Hematological Disease Specification	3205	0.981623	ODMjoin - HOVON 132.xml	Hematological Disease Specification	ItemDef	text	Null
1375	[C0003442, C2986497]	1	0	0	0	1	0	0	0	0	0	1.0	ATG total dose	3206	0.98193	ODMjoin - HOVON 132.xml	ATG total dose	ItemDef	float	mg
1376	[C0011008, C0011065]	1	0	0	0	0	1	0	0	0	0	1.0	Death Day after Transplantation	3207	0.982236	ODMjoin - Knappschaft Bochum Langendreer.xml	Death Day after Transplantation	ItemDef	integer	Null
1377	[C0278845, C0018133]	1	0	0	0	0	1	0	0	0	0	1.0	Graft versus host disease prophylaxis	3208	0.982542	ODMjoin - Knappschaft Bochum Langendreer.xml	Graft versus host disease prophylaxis	ItemDef	text	Null
1378	[C0449440, C0683519]	1	0	0	0	1	0	0	0	0	0	1.0	History Of Disease And Clincial Status	3209	0.982848	ODMjoin - HOVON 132.xml	History Of Disease And Clincial Status	ItemGroup	Complex Item	Null
1379	[C0205081, C0151773]	1	0	0	0	0	0	0	1	0	0	1.0	mässig hypozellulär	3210	0.983155	ODMjoin - Pazopanib.xml	mässig hypozellulär	CodeListItem: Zytologie: Zellularität	boolean	Null
1380	[C0443239, C0178602]	1	1	0	0	0	0	0	0	0	0	1.0	discontinued and administered again	3211	0.983461	ODMjoin - AMLSG 21-13.xml	discontinued and administered again	CodeListItem: Dose	boolean	Null
1381	[C1306673, C0021853, C0856825]	1	0	0	1	0	0	0	0	0	0	1.0	Stage gut	3212	0.983767	ODMjoin - EBMT.xml	Stage gut	ItemDef	integer	Null
1382	[C0013018, C0162371]	1	0	0	0	1	0	0	0	0	0	1.0	*number of cord blood donors	3213	0.984074	ODMjoin - HOVON 132.xml	*number of cord blood donors	ItemDef	float	Null
1383	[C1518422), C1705848]	1	0	0	0	0	0	1	0	0	0	1.0	not executed	3214	0.98438	ODMjoin - ONDIS - german_quality_management.xml	not executed	CodeListItem: Autopsy	boolean	Null
1384	[C0080103, C0023467]	1	0	0	0	1	0	0	0	0	0	1.0	Existence of one (or more) relatives having previously suffered from AML	3215	0.984686	ODMjoin - HOVON 132.xml	Existence of one (or more) relatives having previously suffered from AML	ItemDef	integer	Null
1385	[C2316467, C0806020]	1	1	0	0	0	0	0	0	0	0	1.0	Date of last Transfusion Erythrocyte concentrate	3216	0.984992	ODMjoin - AMLSG 21-13.xml	Date of last Transfusion Erythrocyte concentrate	ItemDef	date	Null
1386	[C1274040, C0162789]	1	0	0	0	1	0	0	0	0	0	1.0	Target code	3217	0.985299	ODMjoin - HOVON 132.xml	Target code	ItemDef	integer	Null
1387	[C0877248, C0010711]	1	1	0	0	0	0	0	0	0	0	1.0	Cytarabine	3218	0.985605	ODMjoin - AMLSG 21-13.xml	Cytarabine	ItemDef	integer	Null
1388	[C0036765, C0014834, C0033808, C0018150, C0033697, C0022727]	1	0	0	1	0	0	0	0	0	0	1.0	Other gram negative (i.e.: E. coli klebsiella	3219	0.985911	serratia	pseudomonas ÔÇª)		ODMjoin - EBMT.xml	Other gram negative (i.e.: E. coli klebsiella, proteus, serratia, pseudomonas ÔÇª)	CodeListItem: AML Pathogens of interest	boolean	Null
1389	[C1831796, C0020517]	1	0	0	0	0	0	0	1	0	0	1.0	12. known immediate or delayed hypersensitivity reaction or idiosyncrasy to pazopanib	3220	0.986217	ODMjoin - Pazopanib.xml	12. known immediate or delayed hypersensitivity reaction or idiosyncrasy to pazopanib	ItemDef	boolean	Null
1390	[C0079611, C0005953]	1	0	0	0	0	0	0	1	0	0	1.0	Target-Rez-Phosph. Blasten: Immunphänotypisierung nd	3221	0.986524	ODMjoin - Pazopanib.xml	Target-Rez-Phosph. Blasten: Immunphänotypisierung nd	ItemDef	text	Null
1391	[C0806914, C3845569]	1	0	0	0	1	0	0	0	0	0	1.0	Other*	3222	0.98683	ODMjoin - HOVON 132.xml	Other*	ItemDef	boolean	Null
1392	[C2316467, C0808070]	1	1	0	0	0	0	0	0	0	0	1.0	Date of first Transfusion Erythrocyte concentrate	3223	0.987136	ODMjoin - AMLSG 21-13.xml	Date of first Transfusion Erythrocyte concentrate	ItemDef	date	Null
1393	[C0600091, C0004398]	1	0	0	0	0	0	1	0	0	0	1.0	autopsy identifier	3224	0.987443	ODMjoin - ONDIS - german_quality_management.xml	autopsy identifier	ItemDef	integer	Null
1394	[C0001758, C1444649]	1	0	0	0	0	0	1	0	0	0	1.0	Aftercare not wanted	3225	0.987749	ODMjoin - ONDIS - german_quality_management.xml	Aftercare not wanted	CodeListItem: reason for termination	boolean	Null
1395	[C1533716, C0006826]	1	0	0	0	1	0	0	0	0	0	1.0	Second Primary Malignancy Information	3226	0.988055	ODMjoin - HOVON 132.xml	Second Primary Malignancy Information	ItemGroup	Complex Item	Null
1396	[C1148433, C0011065]	1	0	0	0	0	0	0	0	1	0	1.0	Patient dead (Please fill only when the patient is dead)	3227	0.988361	ODMjoin - SAL Dresden.xml	Patient dead (Please fill only when the patient is dead)	ItemGroup	Complex Item	Null
1397	[C1519815, C0202113]	1	0	0	0	1	0	0	0	0	0	1.0	Lactate dehydrogenase ULN	3228	0.988668	ODMjoin - HOVON 132.xml	Lactate dehydrogenase ULN	ItemDef	float	Null
1398	[C1515724, C3887967]	1	0	0	1	0	0	0	0	0	0	1.0	Acute promyelocytic leukaemia with t(15;17)(q22;q12); PML/RARA	3229	0.988974	ODMjoin - EBMT.xml	Acute promyelocytic leukaemia with t(15;17)(q22;q12); PML/RARA	CodeListItem: WHO Classification AML	boolean	Null
1399	[C0011008, C0009566]	1	0	0	1	0	0	0	0	0	0	1.0	Dates of non infection related complications	3230	0.98928	ODMjoin - EBMT.xml	Dates of non infection related complications	ItemDef	date	yyyy/mm/dd
1400	[C0023516, C1519795]	1	0	0	0	0	0	0	1	0	0	1.0	Leukozyten Einheit	3231	0.989587	ODMjoin - Pazopanib.xml	Leukozyten Einheit	ItemDef	text	Null
1401	[C1709770, C0205082, C0009488]	1	0	0	0	1	0	0	0	0	0	1.0	Severe pulmonary dysfunction (see appendix F)	3232	0.989893	ODMjoin - HOVON 132.xml	Severe pulmonary dysfunction (see appendix F)	ItemDef	boolean	Null
1402	[C1285530, C0008976]	1	0	0	0	0	0	0	0	1	0	1.0	during a study; palliative	3233	0.990199	ODMjoin - SAL Dresden.xml	during a study; palliative	CodeListItem: Chemotherapy	boolean	Null
1403	[C3897145, C2828339, C3276534]	1	0	0	1	0	0	0	0	0	0	1.0	AML with inv(16)(p13.1;q22) or t(16;16)(p13.1;q22); CBFB-MYH11	3234	0.990505	ODMjoin - EBMT.xml	AML with inv(16)(p13.1;q22) or t(16;16)(p13.1;q22); CBFB-MYH11	CodeListItem: WHO Classification AML	boolean	Null
1404	[M, C0856825]	1	0	0	1	0	0	0	0	0	0	1.0	aGvHD Reason	3235	0.990812	ODMjoin - EBMT.xml	aGvHD Reason	ItemDef	integer	Null
1405	[C1521461, C1513481]	1	0	0	0	0	0	0	1	0	0	1.0	Zytogenetik: -5/5q-	3236	0.991118	ODMjoin - Pazopanib.xml	Zytogenetik: -5/5q-	ItemDef	text	Null
1406	[C0013018, C0582380]	1	0	0	1	0	0	0	0	0	0	1.0	Percent Donor cells	3237	0.991424	ODMjoin - EBMT.xml	Percent Donor cells	ItemDef	float	%
1407	[C0456878, C0475455]	1	0	0	0	0	0	1	0	0	0	1.0	Degree of certainty of TNM classification (observable entity)	3238	0.99173	ODMjoin - ONDIS - german_quality_management.xml	Degree of certainty of TNM classification (observable entity)	ItemDef	string	Null
1408	[C0011008, C0009450]	1	0	0	1	0	0	0	0	0	0	1.0	Infectious Disease Date	3239	0.992037	ODMjoin - EBMT.xml	Infectious Disease Date	ItemDef	date	yyyy/mm/dd
1409	[C1279919, C0205197, C0178602]	1	1	0	0	0	0	0	0	0	0	1.0	completed prematurely	3240	0.992343	ODMjoin - AMLSG 21-13.xml	completed prematurely	CodeListItem: Dose	boolean	Null
1410	[C0199176, C0018133]	1	0	0	0	1	0	0	0	0	0	1.0	GvHD Prevention	3241	0.992649	ODMjoin - HOVON 132.xml	GvHD Prevention	ItemGroup	Complex Item	Null
1411	[C0441800, C0867389]	1	0	0	1	0	0	0	0	0	0	1.0	cGvHD grade	3242	0.992956	ODMjoin - EBMT.xml	cGvHD grade	ItemDef	integer	Null
1412	[CL364362, C0004398, C2348713]	1	0	0	0	0	0	1	0	0	0	1.0	histologic diagnosis text	3243	0.993262	ODMjoin - ONDIS - german_quality_management.xml	histologic diagnosis text	ItemDef	string	Null
1413	[C1704632, C3844738]	1	0	0	0	0	0	0	1	0	0	1.0	Refraktär	3244	0.993568	ODMjoin - Pazopanib.xml	Refraktär	CodeListItem: Anamnesestatus: Stadium	boolean	Null
1414	[C0019163, C0267797]	1	1	0	0	0	0	0	0	0	0	1.0	Evidence of acute Hepatitis	3245	0.993874	ODMjoin - AMLSG 21-13.xml	Evidence of acute Hepatitis	ItemDef	boolean	Null
1415	[C0475455, C0456885]	1	0	0	0	0	0	1	0	0	0	1.0	TNM Stage descriptor	3246	0.994181	ODMjoin - ONDIS - german_quality_management.xml	TNM Stage descriptor	ItemDef	string	Null
1416	[C2316983, C0006826]	1	0	0	0	1	0	0	0	0	0	1.0	Date of diagnosis	3247	0.994487	ODMjoin - HOVON 132.xml	Date of diagnosis	ItemDef	date	dd/mm/yyyy
1417	[C0449788, C0021798]	1	0	0	0	1	0	0	0	0	0	1.0	No. analysed	3248	0.994793	ODMjoin - HOVON 132.xml	No. analysed	ItemDef	float	Null
1418	[C0011008, C0086818]	1	0	0	0	1	0	0	0	0	0	1.0	Date last platelet transfusion	3249	0.9951	ODMjoin - HOVON 132.xml	Date last platelet transfusion	ItemDef	date	dd/mm/yyyy
1419	[C2845986, C0456875]	1	0	0	0	0	0	1	0	0	0	1.0	C-factor status	3250	0.995406	ODMjoin - ONDIS - german_quality_management.xml	C-factor status	ItemDef	integer	Null
1420	[C0754188, C0013227, C0683610]	1	0	0	0	0	0	0	1	0	0	1.0	ritonavir	3251	0.995712	saquinavir	nelfinavir	amprenavir	lopinavir (hiv protease inhibitors)		ODMjoin - Pazopanib.xml	ritonavir, indinavir, saquinavir, nelfinavir, amprenavir, lopinavir (hiv protease inhibitors)	ItemDef	boolean	Null
1421	[C0018943, C1514815]	1	0	0	0	0	0	0	0	1	0	1.0	primary refractory; hematological	3252	0.996018	ODMjoin - SAL Dresden.xml	primary refractory; hematological	CodeListItem: complete remission	boolean	Null
1422	[C2986497, C0010711]	1	1	0	0	0	0	0	0	0	0	1.0	Total Dose[mg]	3253	0.996325	ODMjoin - AMLSG 21-13.xml	Total Dose[mg]	ItemDef	integer	mg
1423	[C2985535, C0393009]	1	0	0	0	1	0	0	0	0	0	1.0	Level of evidence - Radiologically confirmed	3254	0.996631	ODMjoin - HOVON 132.xml	Level of evidence - Radiologically confirmed	ItemDef	integer	Null
1424	[C0153690, C0456875]	1	0	0	0	0	0	1	0	0	0	1.0	C-factor status	3255	0.996937	ODMjoin - ONDIS - german_quality_management.xml	C-factor status	ItemDef	integer	Null
1425	[C0456875, C0153691]	1	0	0	0	0	0	1	0	0	0	1.0	C-factor status	3256	0.997243	ODMjoin - ONDIS - german_quality_management.xml	C-factor status	ItemDef	integer	Null
1426	[C0206065, C1520224]	1	0	0	0	0	1	0	0	0	0	1.0	Karnofsky Index	3257	0.99755	ODMjoin - Knappschaft Bochum Langendreer.xml	Karnofsky Index	ItemDef	integer	Null
1427	[C0600688, C0521362]	1	0	0	1	0	0	0	0	0	0	1.0	Gastro intestinal toxicity	3258	0.997856	ODMjoin - EBMT.xml	Gastro intestinal toxicity	CodeListItem: HSCT related cause	boolean	Null
1428	[C0424547, C0030705]	1	0	0	0	0	0	1	0	0	0	1.0	Patient moribund	3259	0.998162	ODMjoin - ONDIS - german_quality_management.xml	Patient moribund	CodeListItem: reason for termination	boolean	Null
1429	[C0153687, C0456875]	1	0	0	0	0	0	1	0	0	0	1.0	C-factor status	3260	0.998469	ODMjoin - ONDIS - german_quality_management.xml	C-factor status	ItemDef	integer	Null
1430	[C0011008, C0545131]	1	0	0	0	0	0	0	1	0	0	1.0	Differentialblutbild: Datum	3261	0.998775	ODMjoin - Pazopanib.xml	Differentialblutbild: Datum	ItemDef	date	Null
1431	[C0877248, C0808070]	1	0	0	0	1	0	0	0	0	0	1.0	AE date start	3262	0.999081	ODMjoin - HOVON 132.xml	AE date start	ItemDef	date	dd/mm/yyyy
1432	[C0013018, C0019721]	1	0	0	0	1	0	0	0	0	0	1.0	HLA Donor	3263	0.999387	ODMjoin - HOVON 132.xml	HLA Donor	ItemGroup	Complex Item	Null
1433	[C0019159, C0267797]	1	1	0	0	0	0	0	0	0	0	1.0	Evidence of acute Hepatitis	3264	0.999694	ODMjoin - AMLSG 21-13.xml	Evidence of acute Hepatitis	ItemDef	boolean	Null
1434	[C0542080, C0205081]	1	0	0	0	0	0	0	1	0	0	1.0	mässig hyperzellulär	3265	1	ODMjoin - Pazopanib.xml	mässig hyperzellulär	CodeListItem: Zytologie: Zellularität	boolean	Null
	SUM of concepts	3265
	Unique concepts	1434
	Summe of UMLS-coded concepts = 3523 - 20 (Code "M")	1414
	Summary overlaps
	ODMjoin - AMLSG 21-13.xml (n=268.0)	ODMjoin - Döhner et al - international standard.xml (n=154.0)	Number of Common Concepts:	43	Overlap:	0.16044776119402984	0.2792207792207792
	ODMjoin - AMLSG 21-13.xml (n=268.0)	ODMjoin - EBMT.xml (n=313.0)	Number of Common Concepts:	39	Overlap:	0.1455223880597015	0.12460063897763578
	ODMjoin - AMLSG 21-13.xml (n=268.0)	ODMjoin - HOVON 132.xml (n=394.0)	Number of Common Concepts:	88	Overlap:	0.3283582089552239	0.2233502538071066
	ODMjoin - AMLSG 21-13.xml (n=268.0)	ODMjoin - Knappschaft Bochum Langendreer.xml (n=230.0)	Number of Common Concepts:	69	Overlap:	0.2574626865671642	0.3
	ODMjoin - AMLSG 21-13.xml (n=268.0)	ODMjoin - ONDIS - german_quality_management.xml (n=174.0)	Number of Common Concepts:	8	Overlap:	0.029850746268656716	0.04597701149425287
	ODMjoin - AMLSG 21-13.xml (n=268.0)	ODMjoin - Pazopanib.xml (n=267.0)	Number of Common Concepts:	66	Overlap:	0.2462686567164179	0.24719101123595505
	ODMjoin - AMLSG 21-13.xml (n=268.0)	ODMjoin - SAL Dresden.xml (n=154.0)	Number of Common Concepts:	43	Overlap:	0.16044776119402984	0.2792207792207792
	ODMjoin - AMLSG 21-13.xml (n=268.0)	ODMjoin - UK Münster Routine documentation.xml (n=150.0)	Number of Common Concepts:	63	Overlap:	0.23507462686567165	0.42
	ODMjoin - Döhner et al - international standard.xml (n=154.0)	ODMjoin - EBMT.xml (n=313.0)	Number of Common Concepts:	21	Overlap:	0.13636363636363635	0.0670926517571885
	ODMjoin - Döhner et al - international standard.xml (n=154.0)	ODMjoin - HOVON 132.xml (n=394.0)	Number of Common Concepts:	36	Overlap:	0.23376623376623376	0.09137055837563451
	ODMjoin - Döhner et al - international standard.xml (n=154.0)	ODMjoin - Knappschaft Bochum Langendreer.xml (n=230.0)	Number of Common Concepts:	39	Overlap:	0.2532467532467532	0.16956521739130434
	ODMjoin - Döhner et al - international standard.xml (n=154.0)	ODMjoin - ONDIS - german_quality_management.xml (n=174.0)	Number of Common Concepts:	3	Overlap:	0.01948051948051948	0.017241379310344827
	ODMjoin - Döhner et al - international standard.xml (n=154.0)	ODMjoin - Pazopanib.xml (n=267.0)	Number of Common Concepts:	36	Overlap:	0.23376623376623376	0.1348314606741573
	ODMjoin - Döhner et al - international standard.xml (n=154.0)	ODMjoin - SAL Dresden.xml (n=154.0)	Number of Common Concepts:	26	Overlap:	0.16883116883116883	0.16883116883116883
	ODMjoin - Döhner et al - international standard.xml (n=154.0)	ODMjoin - UK Münster Routine documentation.xml (n=150.0)	Number of Common Concepts:	39	Overlap:	0.2532467532467532	0.26
	ODMjoin - EBMT.xml (n=313.0)	ODMjoin - HOVON 132.xml (n=394.0)	Number of Common Concepts:	68	Overlap:	0.21725239616613418	0.17258883248730963
	ODMjoin - EBMT.xml (n=313.0)	ODMjoin - Knappschaft Bochum Langendreer.xml (n=230.0)	Number of Common Concepts:	43	Overlap:	0.13738019169329074	0.18695652173913044
	ODMjoin - EBMT.xml (n=313.0)	ODMjoin - ONDIS - german_quality_management.xml (n=174.0)	Number of Common Concepts:	10	Overlap:	0.03194888178913738	0.05747126436781609
	ODMjoin - EBMT.xml (n=313.0)	ODMjoin - Pazopanib.xml (n=267.0)	Number of Common Concepts:	34	Overlap:	0.10862619808306709	0.12734082397003746
	ODMjoin - EBMT.xml (n=313.0)	ODMjoin - SAL Dresden.xml (n=154.0)	Number of Common Concepts:	38	Overlap:	0.12140575079872204	0.24675324675324675
	ODMjoin - EBMT.xml (n=313.0)	ODMjoin - UK Münster Routine documentation.xml (n=150.0)	Number of Common Concepts:	36	Overlap:	0.11501597444089456	0.24
	ODMjoin - HOVON 132.xml (n=394.0)	ODMjoin - Knappschaft Bochum Langendreer.xml (n=230.0)	Number of Common Concepts:	73	Overlap:	0.18527918781725888	0.3173913043478261
	ODMjoin - HOVON 132.xml (n=394.0)	ODMjoin - ONDIS - german_quality_management.xml (n=174.0)	Number of Common Concepts:	10	Overlap:	0.025380710659898477	0.05747126436781609
	ODMjoin - HOVON 132.xml (n=394.0)	ODMjoin - Pazopanib.xml (n=267.0)	Number of Common Concepts:	71	Overlap:	0.1802030456852792	0.26591760299625467
	ODMjoin - HOVON 132.xml (n=394.0)	ODMjoin - SAL Dresden.xml (n=154.0)	Number of Common Concepts:	62	Overlap:	0.15736040609137056	0.4025974025974026
	ODMjoin - HOVON 132.xml (n=394.0)	ODMjoin - UK Münster Routine documentation.xml (n=150.0)	Number of Common Concepts:	56	Overlap:	0.14213197969543148	0.37333333333333335
	ODMjoin - Knappschaft Bochum Langendreer.xml (n=230.0)	ODMjoin - ONDIS - german_quality_management.xml (n=174.0)	Number of Common Concepts:	10	Overlap:	0.043478260869565216	0.05747126436781609
	ODMjoin - Knappschaft Bochum Langendreer.xml (n=230.0)	ODMjoin - Pazopanib.xml (n=267.0)	Number of Common Concepts:	53	Overlap:	0.23043478260869565	0.19850187265917604
	ODMjoin - Knappschaft Bochum Langendreer.xml (n=230.0)	ODMjoin - SAL Dresden.xml (n=154.0)	Number of Common Concepts:	46	Overlap:	0.2	0.2987012987012987
	ODMjoin - Knappschaft Bochum Langendreer.xml (n=230.0)	ODMjoin - UK Münster Routine documentation.xml (n=150.0)	Number of Common Concepts:	107	Overlap:	0.4652173913043478	0.7133333333333334
	ODMjoin - ONDIS - german_quality_management.xml (n=174.0)	ODMjoin - Pazopanib.xml (n=267.0)	Number of Common Concepts:	10	Overlap:	0.05747126436781609	0.03745318352059925
	ODMjoin - ONDIS - german_quality_management.xml (n=174.0)	ODMjoin - SAL Dresden.xml (n=154.0)	Number of Common Concepts:	10	Overlap:	0.05747126436781609	0.06493506493506493
	ODMjoin - ONDIS - german_quality_management.xml (n=174.0)	ODMjoin - UK Münster Routine documentation.xml (n=150.0)	Number of Common Concepts:	4	Overlap:	0.022988505747126436	0.02666666666666667
	ODMjoin - Pazopanib.xml (n=267.0)	ODMjoin - SAL Dresden.xml (n=154.0)	Number of Common Concepts:	43	Overlap:	0.16104868913857678	0.2792207792207792
	ODMjoin - Pazopanib.xml (n=267.0)	ODMjoin - UK Münster Routine documentation.xml (n=150.0)	Number of Common Concepts:	47	Overlap:	0.1760299625468165	0.31333333333333335
	ODMjoin - SAL Dresden.xml (n=154.0)	ODMjoin - UK Münster Routine documentation.xml (n=150.0)	Number of Common Concepts:	43	Overlap:	0.2792207792207792	0.2866666666666667
[truncated: 180 more columns]
